# Supplementary material for: Low cost and massively parallel force spectroscopy with fluid loading on a chip
Source: Nat Commun. 2022 Nov 10;13:6800. doi: 10.1038/s41467-022-34212-w (PMC9649742; doi:10.1038/s41467-022-34212-w)
Supplement: Supplementary file 3 — Source Data [file 41467_2022_34212_MOESM3_ESM.xlsx]

## Sheet: Figure 1Dii
Figure 1Diii
	Channel W2500um
	0.25 uL/min	L		509.344	159.314	312.145	192.748	376.686	319.848	295.038	315.116	314.66	685.209	354.444	683.893
		F		0.0418034	0.0426192	0.0400014	0.0160722	0.0213151	0.0439923	0.0927493	0.0202087	0.0195236	0.0464982	0.0283761	0.0464559
	0.5 uL/min	L		160.662	159.014	714.664	329.063	105.731	126.991	402.172	448.489	593.839	338.187	338.162	623.725	534.063	645.438	639.535	368.914	375.245	465.862	384.326	287.393	316.769	337.006	700.126	699.857	320.729	632.904	512.038
		F		0.0715716	0.0982538	0.0694386	0.0137587	0.0655761	0.0315606	0.0483254	0.0470033	0.06722	0.089264	0.0893004	0.0543992	0.0467491	0.0481422	0.0479706	0.0225975	0.0310798	0.0281251	0.0355331	0.0507594	0.0383041	0.03102	0.0446628	0.0443715	0.0784462	0.0262122	0.0786365
	0.75 uL/min	L		874.068	793.792	1060.27	1109.96	862.122	341.214	651.49	617.818	677.725	799.148	715.201	790.367	751.688	722.125	817.26	810.734	592.974	896.111	729.794	398.578	327.316	470.363	510.723	522.341	920.103	920.054	425.787	892.156	663.467
		F		0.0706503	0.065984	0.0927454	0.11099	0.0453905	0.10525	0.0630669	0.0432274	0.0821872	0.0729315	0.0476809	0.139737	0.0534706	0.0546738	0.0481617	0.0479708	0.0470919	0.0534208	0.0491761	0.053097	0.0476695	0.0910538	0.112229	0.0346966	0.0751923	0.0749697	0.0885545	0.0767656	0.132663
	1 uL/min	L		587.002	779.567	421.121	398.426	911.963	323.729	1013.78	951.336	983.498	977.375	685.583	1038.56	564.378	475.064	437.462	480.754	658.792	764.201	384.668	922.608	1468.74	1403.18	1430.11	840.531
		F		0.18894	0.0788046	0.0851214	0.156079	0.0821108	0.020888	0.133583	0.0636498	0.0476538	0.0502935	0.05506	0.0557008	0.0245242	0.0674851	0.0645674	0.0710931	0.0666432	0.307023	0.0971213	0.0733503	0.132465	0.10506	0.156714	0.147467
	Channel W1500um
	0.25 uL/min	L		135.304	135.483	180.58	89.1928	258.505	130.955	122.636	246.415	242.394	121.558	525.932	312.389	224.707	107.075	121.264	148.824	560.01
		F		0.0705439	0.0191546	0.0214188	0.0544121	0.0348167	0.0298693	0.0210519	0.0644005	0.0368296	0.0277925	0.0261746	0.0517994	0.0159137	0.0129354	0.0148919	0.0303622	0.0924905
	0.5 uL/min	L		259.839	332.382	657.372	789.584	781.042	786.944	943.129	860.541	955.008	831.544	840.73	675.293	495.447	643.636	444.016	616.222	339.793	928.298	627.585	376.512	517.035	649.876	438.334
		F		0.102057	0.0975899	0.0848525	0.060703	0.0603698	0.0605463	0.102804	0.0368043	0.0556901	0.0982636	0.0769219	0.0507347	0.0266069	0.0310429	0.0368314	0.0518507	0.0739333	0.0785684	0.0244317	0.0747768	0.0257909	0.0567089	0.0308264
	0.75 uL/min	L		833.694	422.554	1095.75	1093.73	1083.45	735.161	1087.18	1032.42	1025.78	598.567	926.291	869.628	788.507
		F		0.142148	0.132974	0.19036	0.190432	0.0990472	0.123536	0.211892	0.0581466	0.0629364	0.135533	0.0819935	0.0443113	0.0779342
	1 uL/min	L		1156.63	863.238	848.03	1168.93	1121.43	1134.17	1109.07	970.586	1116.92	1054.99	975.27	1409.81	999.144	982.227	951.209	1019.42	1083.41	998.654	1345.19
		F		0.302076	0.204272	0.202464	0.176125	0.135643	0.0839976	0.152838	0.202697	0.0783244	0.100736	0.0305629	0.125619	0.082952	0.0470237	0.0913045	0.0812061	0.047947	0.134287	0.198091

## Sheet: Figure 1Diii
Figure 1Dii
		Bead 1	Bead 2	Bead 3	Bead 4	Bead 5	Bead 6	Bead 7	Bead 8	Bead 9	Bead 10
	Distance (nm)	539.417	356.94	482.492	1360.85	542.9	74.2629	373.889	655.722	655.722	415.208
		517.779	475.972	512.254	1298.15	356.884	26.0839	307.21	627.882	627.882	442.452
		612.432	295.626	497.713	1274.84	199.317	74.2629	469.026	653.508	653.508	299.961
		558.775	227.125	575.716	1289.93	256.329	88.8527	538.902	601.773	601.773	191.514
		685.613	195.246	634.619	1300.79	114.812	10.3098	657.892	895.484	895.484	188.309
		710.651	208.029	492.084	1301.45	100.865	64.1028	483.345	519.172	519.172	242.323
		499.007	158.358	399.416	1284.03	128.685	5.58291	357.228	312.014	312.014	229.875
		411.422	177.649	641.49	1300.79	334.109	6.63026	357.349	381.056	381.056	260.246
		378.043	284.585	600.961	1299.47	346.151	54.63	378.989	444.711	444.711	383.885
		485.01	257.884	592.932	1320.56	494.724	35.3135	193.967	564.695	564.695	375.114
		401.245	212.664	619.218	1241.46	395.57	7.76787	243.376	607.666	607.666	248.685
		608.668	227.546	555.298	1311	215.912	14.7849	219.529	321.895	321.895	230.721
		523.969	175.486	436.102	1291.58	199.152	96.5785	274.756	253.592	253.592	316.796
		604.066	153.477	554.887	1262.7	264.021	148.696	150.827	172.708	172.708	311.08
		589.325	247.955	694.897	1318.24	247.954	125.824	166.8	199.118	199.118	360.408
		462.056	386.036	623.063	1294.55	370.735	130.27	45.8162	188.809	188.809	414.061
		418.285	415.782	594.205	1256.16	460.485	64.1028	0.193125	175.291	175.291	326.984
		573.96	597.949	525.681	1257.15	352.352	74.2629	34.2453	227.507	227.507	392.418
		652.304	434.545	465.427	1364.18	245.918	70.7972	59.8044	312.113	312.113	569.234
		591.801	578.54	535.509	1309.68	195.259	121.44	27.2499	344.227	344.227	338.354
		480.61	453.91	440.375	1320.23	185.883	153.459	58.6272	442.148	442.148	319.229
		350.272	514.785	394.535	1382.41	383.272	158.289	112.775	479.781	479.781	478.156
		509.962	597.312	368.528	1284.36	457.25	249.045	248.686	646.053	646.053	723.429
		598.48	503.01	420.703	1321.88	449.883	506.606	318.824	795.275	795.275	753.299
		567.805	582.84	360.468	1291.91	470.733	634.421	555.199	790.117	790.117	784.52
		693.131	634.657	524.047	1312.66	561.41	649.915	608.32	757.107	757.107	856.011
		824.227	707.111	577.384	1310.01	655.8	689.085	640.174	797.057	797.057	891.786
		823.239	923.485	917.499	1362.18	890.038	959.36	884.685	737.719	737.719	849.233
		925.477	1013.75	669.149	1343.98	915.691	993.276	893.449	809.85	809.85	731.538
		869.668	984.913	791.002	1381.41	830.932	959.351	746.058	692.172	692.172	760.4
		901.614	994.154	783.786	1318.91	711.414	917.259	984.707	720.977	720.977	901.752
		974.405	944.442	665.24	1397.34	758.097	875.534	866.776	935.436	935.436	799.955
		757.731	715.148	593.354	1283.37	611.519	825.986	951.51	936.12	936.12	953.881
		637.275	740.455	626.903	1319.9	777.453	744.785	808.529	896.294	896.294	945.828
		563.737	757.996	807.28	1328.8	591.347	550.834	789.253	1160.16	1160.16	795.224
		497.188	658.622	791.005	1317.58	572.23	681.201	547.41	1110.45	1110.45	747.591
		528.773	776.643	899.406	1324.5	767.94	618.997	461.094	1068.65	1068.65	802.409
		755.994	804.932	869.399	1326.15	452.902	492.074	516.142	896.765	896.765	1038.67
		743.613	707.841	733.28	1300.79	543.112	665.522	531.81	726.806	726.806	901.791
		730.797	571.417	731.509	1326.15	489.622	634.421	683.292	749.846	749.846	936.048
		688.777	566.827	853.787	1309.68	688.983	689.077	671.339	875.937	875.937	775.009
		687.828	536.394	651.407	1337.05	673.391	673.355	575.559	736.418	736.418	712.892
		505.133	510.08	846.459	1317.58	627.794	665.514	459.189	758.344	758.344	863.813
		528.402	575.072	731.953	1259.74	704.679	673.347	364.026	784.894	784.894	763.416
		699.595	656.732	647.527	1293.89	798.246	588.446	443.618	890.801	890.801	872.701
		569.616	523.13	761.364	1315.6	703.28	634.406	597.102	934.886	934.886	776.189
		612.817	524.606	682.669	1372.46	764.522	689.077	651.789	809.316	809.316	917.864
		572.788	612.069	582.011	1347.64	641.538	618.99	593.866	935.361	935.361	890.571
		697.135	851.213	627.776	1336.06	704.556	681.201	483.399	676.367	676.367	973.81
		727.23	700.684	522.017	1283.37	675.121	603.669	684.525	787.533	787.533	829.371
		672.683	696.978	625.637	1327.15	908.325	603.669	620.25	632.514	632.514	620.171
		732.199	742.869	705.448	1293.56	871.954	689.077	730.605	668.215	668.215	752.485
		776.048	801.589	697.979	1435.96	789.502	634.406	840.572	620.744	620.744	778.494
		960.303	791.101	640.206	1338.71	586.995	421.351	885.646	918.784	918.784	936.898
		973.424	813.132	730.621	1256.82	566.159	506.592	666.721	826.221	826.221	975.085
		631.379	822.858	876.77	1371.13	643.47	506.592	582.265	817.029	817.029	906.133
		690.635	696.317	846.456	1356.9	555.37	470.523	585.881	831.093	831.093	865.429
		882.042	764.538	854.705	1355.24	624.275	565.801	720.812	791.567	791.567	947.097
		738.664	843.968	592.524	1314.94	756.801	768.954	885.772	714.189	714.189	943.57
		742.807	783.493	681.356	1284.69	941.986	17.8615	957.022	681.419	681.419	898.159
		745.706	599.989	682.225	1353.91	914.952	133.904	861.307	523.646	523.646	939.292
		765.176	485.039	586.21	1365.17	893.824	513.895	903.975	682.057	682.057	971.917
		655.194	818.814	602.242	1371.79	926.533	421.351	919.622	566.101	566.101	778.627
		758.297	634.657	608.599	1373.79	852.358	309.285	831.764	715.284	715.284	780.438
		813.582	771.769	660.058	1320.56	727.806	428.276	727.06	831.093	831.093	845.083
		900.608	578.921	675.687	1319.24	857.098	521.227	690.287	964.709	964.709	837.219
		802.475	576.711	751.972	1266.32	809.981	665.514	673.326	706.898	706.898	780.8
		771.298	671.635	640.636	1310.34	832.382	63.4716	566.601	931.889	931.889	776.684
		740.594	718.942	614.119	1274.51	595.254	689.077	559.886	755.345	755.345	881.373
		783.858	764.605	626.489	1311.99	477.991	689.077	691.523	744.827	744.827	849.369
		885.549	619.189	613.268	1318.24	506.771	649.915	636.62	653.824	653.824	812.856
		879.748	808.758	819.085	1283.05	585.658	681.201	713.003	697.055	697.055	621.889
		797.076	1050.5	802.296	1274.51	509.023	649.915	662.783	687.563	687.563	455.659
		911.051	931.349	854.235	1300.13	571.897	626.693	826.983	617.883	617.883	589.429
		845.188	937.891	660.914	1262.7	542.669	809.603	939.212	644.162	644.162	689.867
		796.176	866.569	696.652	1318.57	745.927	768.954	929.704	651.296	651.296	698.818
		881.542	847.552	809.997	1346.31	759.395	642.149	987.082	857.893	857.893	695.286
		795.4	706.447	853.314	1344.98	749.116	618.99	1030.62	826.628	826.628	640.202
		742.807	785.528	800.493	1312.32	665.546	665.514	985.086	881.543	881.543	798.633
		803.538	971.435	720.428	1344.65	540.262	850.687	1108.38	873.782	873.782	876.312
		860.689	1017.25	819.078	1345.64	693.264	696.974	1056.13	727.202	727.202	853.835
		858.696	736.435	975.026	1249.3	741.096	665.514	844.293	656.232	656.232	889.22
		646.297	796.614	1102.48	1310.34	813.228	634.406	907.905	699.178	699.178	769.094
		658.48	729.147	964.684	1335.73	921.109	528.587	882.45	766.679	766.679	826.804
		754.902	609.25	1057.95	1390.7	855.639	588.446	746.206	720.006	720.006	883.27
		469.159	695.26	1089.04	1315.6	869.026	712.83	880.061	721.947	721.947	856.556
		572.599	587.274	1024.16	1245.69	981.622	850.687	808.894	643.025	643.025	906.035
		802.68	611.364	1163.79	1319.24	891.379	867.236	676.604	738.243	738.243	977.259
		891.484	537.757	1097.68	1392.04	950.038	1001.81	863.622	609.409	609.409	916.406
		1093.62	591.59	937.066	1356.57	869.758	842.453	981.095	723.242	723.242	890.983
		885.466	479.87	846.906	1391.04	927.033	826.002	925.976	883.025	883.025	811.799
		803.171	551.929	904.031	1370.13	812.974	842.453	800.52	943.166	943.166	792.45
		766.351	587.846	830.911	1331.75	553.607	1027.43	946.6	799.778	799.778	840.065
		953.523	531.942	715.123	1371.46	571.78	959.368	758.994	875.468	875.468	992.434
		998.913	561.557	607.312	1399.67	705.236	785.167	717.841	938.17	938.17	821.308
		672.486	741.864	630.76	1291.58	744.031	728.776	801.797	1005.56	1005.56	881.041
		836.757	803.774	862.952	1353.24	737.914	768.962	746.896	1041.48	1041.48	1067.51
		892.361	811.903	848.738	1369.46	735.212	1104.94	845.863	984.405	984.405	1037
		728.952	940.005	628.615	1352.91	760.356	1053.15	941.035	921.583	921.583	883.368
		675.714	824.163	666.542	1315.93	812.633	1044.56	965.476	998.082	998.082	966.721
		690.478	791.714	623.059	1293.89	866.594	1044.56	1026.15	1068.44	1068.44	733.456
		886.468	817.034	597.155	1094.87	661.53	793.29	867.363	943.433	943.433	666.541
		1062.58	987.258	668.715	840.657	607.13	875.534	862.387	966.217	966.217	897.649
		1134.84	852.042	603.919	840.657	644.941	817.786	713.211	927.169	927.169	803.732
		1055.02	799.067	788.745	851.967	606.793	825.986	767.844	816.032	816.032	654.685
		959.033	800.567	853.776	965.93	630.838	867.236	809.107	832.762	832.762	697.052
		787.119	835.704	1018.48	952.176	864.638	744.785	682.821	827.758	827.758	671.346
		786.345	840.66	919.829	967.503	670.95	720.789	773.757	987.855	987.855	717.642
		803.376	776.441	1038.9	1012.51	808.772	875.534	873.428	877.08	877.08	787.69
		937.116	751.534	1066.07	1101.95	838.788	875.534	800.458	1067.6	1067.6	966.721
		1045.41	746.023	894.307	1100.66	917.04	603.669	849.678	1122.64	1122.64	970.125
		963.615	885.185	1113.07	1054.34	888.439	565.801	1040.69	1140.74	1140.74	1038.63
		852.27	861.237	1073.24	957.444	773.523	657.703	1153.16	1036.95	1036.95	952.849
		868.795	899.474	1099.6	1157.26	813.822	976.287	1085.97	1080.64	1080.64	1028.16
		873.873	980.794	1138.62	1097.41	794.273	785.16	1102.14	997.737	997.737	1060.79
		963.615	993.725	1100.08	1221.54	892.483	976.287	1075.76	874.719	874.719	1114.91
		972.577	919.765	1021.31	1141.78	1058.23	12.9116	1160.91	907.695	907.695	1246.55
		1131.17	1028.55	1146.84	1172.5	926.292	689.077	1134.31	801.36	801.36	1017.04
		1190.11	1061.06	1041.75	1127.32	804.702	25.6718	1109	863.402	863.402	1158.8
		1123.32	1115.27	927.744	1141.49	960.209	14.4743	1165.61	980.058	980.058	1161.67
		1007.42	1123.04	1068.94	1194.21	797.74	0.0370914	1097.17	658.378	658.378	1073.38
		921.729	1031.99	1088.56	1013.4	893.089	825.986	1093.1	635.408	635.408	945.551
		995.54	1072.09	850.563	867.277	896.401	17.8615	962.981	470.241	470.241	1041.07
		1135.98	896.471	922.619	1007.09	855.402	801.438	908.715	794.21	794.21	988.596
		1118.09	870.035	1027.96	837.324	619.863	744.785	930.957	873.165	873.165	897.884
		944.593	883.999	1097.69	803.677	835.05	777.047	889.124	565.61	565.61	1063.76
		1003.61	927.977	835.939	1007.41	707.004	867.236	1043.15	630.58	630.58	1070.45
		926.571	1040.3	902.183	853.776	835.413	801.438	1048.37	767.791	767.791	1038.39
		958.905	1094.33	917.034	792.743	847.151	777.047	794.44	899.89	899.89	1216.34
		962.468	1071.08	817.721	805.097	824.666	777.047	1027.42	833.634	833.634	1165.86
		826.491	1223.79	952.968	989.437	923.09	809.603	1062.2	903.282	903.282	1134.51
		744.739	952.27	918.426	1069.94	934.69	917.259	1144.44	1006.81	1006.81	1223.17
		968.369	937.891	1018.94	1090.98	1007.88	925.648	1091.68	1084.01	1084.01	1055.79
		981.724	1068.27	1135.24	814.481	913.844	950.904	1056.74	1045.18	1045.18	988.596
		972.533	1002.77	1090.96	738.053	840.604	925.648	949.114	1044.13	1044.13	930.611
		1112.13	988.323	1128.97	795.768	1071.26	867.236	1040.24	911.64	911.64	1005.99
		943.874	882.818	1025.59	1002.02	1055.96	900.523	1005.37	1021.79	1021.79	1232.47
		1013.97	886.089	1095.76	1025.75	774.132	1035.98	896.217	919.54	919.54	1210.55
		888.43	972.073	1185.64	1201.71	986.999	1096.28	986.638	1074.68	1074.68	1236.16
		1012.21	1093.97	1188.07	1141.49	993.244	1061.75	1111.39	1091.94	1091.94	1113.75
		897.758	1005.12	1096.72	1119.25	1044.85	1027.41	1010.18	1099.32	1099.32	1196.92
		904.588	1067.47	1043.64	1151.82	979.265	993.284	1146.17	952.622	952.622	1047.97
		966.202	1001.06	979.726	1037.78	999.871	1061.76	1129.67	1107.49	1107.49	1224.2
		948.526	868.719	1001.9	1113.16	870.252	801.446	1194.23	1016.59	1016.59	1224.74
		892.444	1072.74	968.909	1143.43	888.33	768.954	1134.66	969.177	969.177	1194.32
		865.549	918.714	922.607	1157.91	972.905	736.767	1161.96	1086.11	1086.11	1119.32
		994.898	1004.55	947.337	1189.35	904.008	681.201	1060.17	914.228	914.228	1100.69
		899.768	937.751	1024.63	1018.16	928.385	558.304	912.057	962.438	962.438	956.999
		1160.6	1019.61	1032.23	1014.67	1102.75	785.16	977.707	1023.67	1023.67	1054.26
		1147.3	969.876	1205.6	921.004	1021.18	1096.28	1012.4	1005.9	1005.9	1045.67
		1249.82	1109.03	923.077	821.21	979.75	1010.32	1115.24	882.35	882.35	1037.1
		1085.07	1119.41	931.464	997.341	939.626	967.812	1090.62	935.778	935.778	1073.38
		1179.03	1091.65	1033.65	844.912	969.652	0.000424679	1251.89	994.972	994.972	1156.6
		1167.14	1012.97	1096.71	953.364	1023.68	0.69233	1215.86	988.89	988.89	1172.65
		1011.61	1238.9	930.061	1021.94	883.535	2665.23	1121.3	1048.67	1048.67	1291.08
		827.561	1214.29	1051.74	1136.63	966.421	1027.41	1151.11	1117.35	1117.35	1341.67
		969.388	1358.28	998.59	1229.4	1030.48	1018.86	1125.22	1102.84	1102.84	1309.78
		860.191	1274.09	1092.88	1245.07	944.086	1122.29	1090.1	1173.37	1173.37	1288.45
		1018.81	1078	985.373	1220.27	860.018	1053.15	1099.43	1064.11	1064.11	1273.9
		1094.83	1215.91	933.327	1347.01	935.803	1244.96	1210.35	1150.94	1150.94	1196.17
		1117.57	1038.58	826.357	1108.68	958.848	1087.63	1200.88	1025.13	1025.13	1021.42
		894.076	911.149	823.176	1076.32	875.725	1053.15	1037.1	969.177	969.177	1056.46
		1036.93	1042.74	1026.06	1051.14	848.479	993.276	978.529	1112.42	1112.42	1239.35
		1054.59	1003.55	899.398	1067.06	908.065	950.904	1053.37	1143.08	1143.08	1191.86
		1081.95	1047.84	936.135	989.121	895.426	967.812	901.231	1205.93	1205.93	1263.47
		910.044	980.724	1036.04	1030.81	1049.64	950.913	1109.29	1071.67	1071.67	1082.68
		767.121	1145.24	1216.83	733.92	1092.71	1096.29	1038.51	1235.19	1235.19	1187.8
		1007.12	1041.81	1178.36	906.409	1053.3	1079	987.97	1271.95	1271.95	1265.16
		964.717	1052.08	1218.29	1099.34	885.391	1053.15	1201.34	1248.67	1248.67	1266.09
		1061.84	1108.09	1200.74	1093.26	1078.63	1027.42	1153.16	1161.22	1161.22	1225.13
		1179.03	1067.4	1074.2	1222.53	816.243	1087.64	1211.73	1070.62	1070.62	1180.86
		1033.54	1173.65	1220.24	1147.9	938.773	1070.37	1211.96	911.64	911.64	1279.44
		1146.25	1104.25	1174.47	1064.5	1048.75	1096.28	1202.71	998.985	998.985	1365.12
		1303.44	1084.57	1092.4	1079.85	966.179	1165.87	1090.33	1096.73	1096.73	1288.31
		1156.84	1089.7	1204.63	1010.26	887.833	1218.51	1089.42	975.446	975.446	1260.41
		1042.4	1039.23	897.082	1010.89	1015.65	1165.87	1026.08	947.14	947.14	1143.99
		1054.07	894.242	999.063	968.413	1060	1078.99	941.255	935.436	935.436	1260.96
		936.693	751.668	1113.54	1031.44	1083.56	825.986	1024.52	963.334	963.334	1235.66
		1071.26	776.441	1103.92	1043.84	1125.07	850.687	998.918	1165.91	1165.91	1233.3
		1086.42	1022.04	1145.87	1115.41	1068.22	1157.14	1041.2	1094.83	1094.83	1307.65
		1122.58	1084.5	1048.41	1099.98	915.192	1027.41	1212.25	1152.93	1152.93	1077.91
		1078.31	1166.77	1047.45	1108.64	1053.68	1096.28	1106.35	1264.76	1264.76	1202.59
		1063.18	1139.85	1048.41	1009.91	890.903	1157.14	1100.85	1204.5	1204.5	1126.88
		1105.47	1235.8	1018	1186.1	1108.24	858.953	1078.98	1226.95	1226.95	1154.16
		842.914	1257.96	1093.85	1210.46	993.376	1018.86	1205.3	1242.07	1242.07	1144.28
		1048.08	1283.66	1211.95	1116.35	1070.77	1200.93	1201.63	1172.17	1172.17	1187.02
		1153.9	1293.38	1282.02	1088.12	1027.48	993.276	1331.31	1277.79	1277.79	1224.89
		1401.57	1264.32	1248.13	1106.07	1058.99	959.351	1076.95	1192.88	1192.88	1302.74
		1113.91	1247.61	1184.67	1283.41	905.244	1001.8	1184.94	1147.19	1147.19	1350.59
		1229.76	1238.9	1210	1284.03	1007.63	1079	1387.29	1119.2	1119.2	1213.19
		1224.15	1243.4	1073.25	1091.34	947.936	1018.87	1144.05	1004.04	1004.04	1108.08
		1213.24	1218.78	1119.82	1195.55	868.66	1113.61	1118.87	1107.84	1107.84	1230.54
		1007.42	1217.01	1196.84	1143.07	760.943	1200.93	1158.31	1158.96	1158.96	1104.6
		1207.51	1343.94	1194.4	1243.43	952.513	1078.99	1078.6	1133.67	1133.67	1232.51
		1147.38	1160.92	1284.97	1083.34	855.274	1001.79	987.526	1041.13	1041.13	1240.54
		1119.66	1074.54	1183.21	1308.06	1034.5	1200.93	1142.01	1187.82	1187.82	1318.53
		1007.42	1123.69	1184.19	1191.96	1207.39	1122.29	1206.22	1129.43	1129.43	1269.01
		1172.93	1286.18	1018.94	1148.25	1023.95	1027.41	1156.26	1244.72	1244.72	1278.26
		1163.45	1182.72	1146.85	1229.4	1051.03	1087.63	1262.41	1131.19	1131.19	1262.54
		1168.72	1098.6	1237.36	1288.95	1036.02	1061.75	1034.26	1173.73	1173.73	1366.06
		1189.45	1087.32	1187.59	1242.08	1036.64	1236.14	1096.1	1166.62	1166.62	1387.97
		1120.49	1135.62	1258.43	1230.31	1020.42	1139.69	1252.65	1193.59	1193.59	1416.09
		1211.43	1222.68	1197.32	1199.43	947.936	1315.91	1255.42	1308.16	1308.16	1429.1
		1188.92	1163.34	1144.91	1356.93	870.855	1262.65	1160.13	1254.27	1254.27	1368.71
		1156.09	1195.56	1105.37	1220.6	1074.31	976.287	1178.53	1231.03	1231.03	1377.01
		1272.59	1178.18	1073.71	1238.21	975.391	1087.63	1157.1	1331.38	1331.38	1447.51
		1218.94	1259.51	1144.9	1237.52	905.742	1183.38	1064.89	1237.83	1237.83	1385.82
		1192.93	1081.54	1090	1212.75	1198.75	1070.36	1193.48	1161.72	1161.72	1325.29
		1259.04	1194.16	1175.44	1174.45	1094.48	1087.63	1183.4	1283.69	1283.69	1466.75
		1233.65	1235.36	1240.29	1085.27	1126.85	1096.28	1242.89	1180.48	1180.48	1458.54
		1241.93	1193.28	1275.12	1362.88	1155.13	0.054665	1184.78	1187.68	1187.68	1499.42
		1204.11	1219.44	1290.39	1298.85	1156.81	1053.15	1313.73	1237.55	1237.55	1370.86
		1202.75	1327.15	1321.46	1274.55	1202.88	1130.99	1401.48	1298.41	1298.41	1397.58
		1193.98	1252.04	1258.43	1276.85	1117.78	1192.15	1227.49	1300.21	1300.21	1493.46
		1159.86	1340.5	1259.91	1364.21	1150.01	1130.99	1404.3	1332.83	1332.83	1358.58
		1044.55	1171.52	1160.41	1180.59	1197.59	1044.56	1247.44	1352.12	1352.12	1264.51
		1207.29	1222.24	1221.23	1136.31	1129.92	1010.32	1236.31	1173.16	1173.16	1248.82
		1022.29	1291.6	1128.49	1137.6	1083.18	1053.15	1192.79	1217.36	1217.36	1220.81
		1035.77	1171.45	992.93	1218.31	1090.42	1053.15	1052.47	1138.62	1138.62	1160.4
		909.706	1164.5	1175.93	1300.17	1106.96	1061.75	995.297	1122.29	1122.29	1436.23
		923.411	1175.69	1218.78	1102.92	1152.57	1200.93	1244.21	1275.55	1275.55	1449.67
		1082.12	1116.65	1265.78	1257.81	1069.74	1227.32	1226.8	1179.77	1179.77	1302.74
		1125.37	1202.61	1359.58	1261.75	849.936	1148.41	1266.11	1233.75	1233.75	1456.27
		1152.5	1221.8	1395.87	1262.11	1071.26	1139.69	1375.52	1238.27	1238.27	1426.03
		1131.96	1226.37	1217.31	1266.36	1097.92	1262.65	1203.47	1157.18	1157.18	1415.28
		1190.59	1200.92	1321.45	1386.44	1212.05	1244.96	1188.28	1192.88	1192.88	1463.52
		1178.9	1142.4	1302.7	1320.26	1146.3	1342.66	1067.95	1164.85	1164.85	1332.35
		1177.01	1043.46	1396.87	1212.78	1155.79	1104.94	1163.62	1188.03	1188.03	1352.84
		1204.11	1036.72	1229.53	1191.02	1203.65	1183.38	1044.4	1097.78	1097.78	1300.35
		1169.64	1193.94	1193.92	1151.82	1170.8	1122.29	1203.47	1129.29	1129.29	1373.41
		1202.22	1212.23	1003.8	1269.65	1051.4	1078.99	1292.7	1168.97	1168.97	1312.96
		1078.1	1312.63	1275.63	1326.56	1079.5	1087.64	1254.26	1206.86	1206.86	1355.13
		1223.49	1328.65	1277.1	1313.02	1105.04	1307.01	1141.55	1098.83	1098.83	1258.19
		1142.88	1243.03	1186.13	1258.83	1174.14	1192.15	1092.88	1164.14	1164.14	1439.85
		1247.16	1162.68	1174.96	1149.55	1107.97	1209.72	1231.7	1290.48	1290.48	1401.89
		1227.95	1152.45	1383.44	1344.02	1061.14	1122.3	1096.26	1189.67	1189.67	1341.92
		1215.67	1294.35	1309.61	1180.27	1127.75	1200.94	1072.38	1273.61	1273.61	1424.93
		1251.41	1193.21	1455.29	1291.62	1171.32	1122.29	1188.21	1240.56	1240.56	1358.72
		1249.06	1351.03	1312.58	1161.19	1170.94	1351.59	1119.78	1228.88	1228.88	1365.12
		1236.75	1150.56	1422.8	1270.27	1108.49	1192.15	1094.91	1245.8	1245.8	1289.75
		1191.34	1259.73	1270.71	1231.69	1088.51	1262.65	985.465	1318.86	1318.86	1202.3
		1138.99	1230.57	1381.94	1262.41	1191.14	1183.38	1081.69	1331.96	1331.96	1116.22
		1220.84	1233.07	1332.34	1274.88	1198.75	1157.15	1223.97	1288.6	1288.6	1420.91
		1231.44	1121.59	1320.96	1307.07	1014.28	1192.15	1176.18	1160.38	1160.38	1362.57
		1227.95	1190.94	1361.08	1275.54	1184.57	1174.62	1218.69	1235.54	1235.54	1347.1
		1288.47	1281.36	1477.84	1320.93	1137.08	1209.71	1376.45	1228.88	1228.88	1291.73
		1265.43	1200.62	1388.91	1419.01	1177.36	1244.96	1307.85	1264.9	1264.9	1493.46
		1296.17	1167.58	1292.85	1372.49	1158.6	1078.99	1274.43	1265.26	1265.26	1457.33
		1066.51	1248.13	1302.21	1306.41	1115.49	1183.38	1267.26	1111.36	1111.36	1455.06
		1187.56	1066.54	1287.43	1265.66	1176.46	1087.63	1156.65	1257.5	1257.5	1352.19
		1042.48	1121.73	1238.82	1177.34	1063.66	1157.14	1165.84	1321.61	1321.61	1306.85
		1101.17	1303.64	1263.34	1303.44	1189.07	1183.38	1199.96	1253.41	1253.41	1349.39
		1191.56	1128.64	1387.41	1263.07	1199.14	1236.14	1246.81	1226.24	1226.24	1408.71
		1170.6	1189.54	1321.45	1225.14	1282.26	1253.8	1088.13	1256.86	1256.86	1429.25
		1266.19	1268.47	1393.38	1301.45	1178.14	1280.36	1333.94	1257.94	1257.94	1454.91
		1204.78	1135.62	1356.11	1367.17	1262.99	1218.51	1233.15	1329.07	1329.07	1444.69
		1219.69	1309.88	1379.45	1302.77	1132.99	1192.15	1331.84	1340.15	1340.15	1369.26
		1270.45	1344.39	1317.02	1259.12	1228.86	1253.8	1243.81	1289.68	1289.68	1564.27
		1322.28	1278.91	1175.44	1179.62	1237.67	1070.36	1137	1323.06	1323.06	1480.22
		1217.35	1255.15	1426.78	1184.47	1201.58	1271.5	1157.63	1186.39	1186.39	1449.12
		1202.44	1184.85	1266.28	1285.68	1062.14	16.4534	1191.02	1229.1	1229.1	1317.19
		1242.91	1312.41	1261.86	1375.78	1067.08	1139.69	1183.86	1222.58	1222.58	1385.01
		1329.34	1303.56	1161.36	1224.82	1103.13	1070.36	1201.4	1285.85	1285.85	1438.1
		1296.71	1248.87	1273.65	1314.64	1181.34	1174.62	1239.83	1252.25	1252.25	1447.1
		1247.07	1293.83	1300.23	1358.56	1074.42	1298.12	1316.98	1300.86	1300.86	1425.08
		1388.52	1231.38	1364.55	1283.7	1183.66	1253.8	1211.04	1291.98	1291.98	1361.37
		1241.53	1167.58	1249.11	1257.81	1123.78	1236.14	1389.16	1266.12	1266.12	1387.97
		1166.3	1254.26	1358.1	1326.48	1182.5	1315.9	1331.07	1297.97	1297.97	1453.7
		1262.59	1212.16	1465.81	1253.9	1176.59	1271.5	1331.31	1317.77	1317.77	1345.01
		1313.93	1192.77	1301.22	1292.94	1223.17	1209.71	1373.88	1297.47	1297.47	1407.25
		1253.54	1303.56	1275.61	1341.4	1150.01	1227.32	1333.4	1229.46	1229.46	1416.49
		1237.28	1263.06	1363.06	1343.69	1101.74	1165.87	1201.34	1247.59	1247.59	1449.27
		1297.33	1290.34	1230.99	1189.06	1270.41	1174.62	1304.83	1296.89	1296.89	1421.06
		1293.81	1306.31	1308.12	1157.33	1242.73	1253.8	1345.59	1374	1374	1515.77
		1365.55	1189.32	1361.57	1205.67	1155.02	1315.9	1298.73	1391.55	1391.55	1440.91
		1369.01	1246.28	1397.86	1339.74	1174.8	1307.01	1335.5	1337.4	1337.4	1335.54
		1274.72	1272.62	1346.19	1407.35	1164.51	1174.62	1271.66	1257.86	1257.86	1429.25
		1362	1370.11	1377.96	1370.5	1123.53	1130.99	1270.04	1171.73	1171.73	1430.71
		1207.73	1189.18	1379.95	1361.25	1120.08	1236.14	1235.85	1169.6	1169.6	1348.6
		1308.88	1253.3	1280.54	1392.07	1238.06	1209.71	1172.07	1137.2	1137.2	1453.3
		1268.1	1297.39	1340.26	1329.83	1162.97	1061.75	1210.12	1221.51	1221.51	1225.13
		1276.1	1267.58	1387.41	1360.22	1136.31	1139.69	1256.27	1150.51	1150.51	1394.53
		1290.29	1418.81	1421.29	1334.77	1183.27	1253.8	1291.71	1184.39	1184.39	1381.96
		1305.89	1287.15	1363.56	1377.45	1115.1	1218.51	1376.22	1313.07	1313.07	1435.03
		1202.22	1370.48	1407.33	1324.9	1197.84	1113.61	1284.29	1169.6	1169.6	1409.11
		1204.86	1280.77	1327.39	1287.99	1123.15	1244.96	1338.83	1422.35	1422.35	1397.73
		1306.12	1331.33	1439.78	1245.07	1193.72	1289.23	1320.07	1213.57	1213.57	1240.93
		1175.56	1309.21	1375.97	1239.82	1184.57	1271.5	1177.16	1288.01	1288.01	1276.67
		1230.07	1192.18	1363.56	1341.07	1145.4	1209.71	989.301	1225.08	1225.08	1320.66
		1306.65	1238.38	1352.64	1307.73	1137.84	1298.12	1157.79	1247.23	1247.23	1418.24
		1346.53	1305.42	1295.8	1365.84	1167.71	1165.87	1295.02	1246.51	1246.51	1476.89
		1366.54	1301.26	1413.8	1358.89	1172.34	1262.65	1321.47	1332.83	1332.83	1316.94
		1373.86	1307.35	1309.6	1188.05	1142.46	1165.87	1319.37	1308.16	1308.16	1456.92
		1348.69	1223.79	1438.77	1332.41	1247.27	1271.49	1275.43	1299.63	1299.63	1454.5
		1277.92	1270.17	1314.54	1183.49	1313.45	1280.36	1258.42	1312.13	1312.13	1504.28
		1181.14	1252.49	1377.96	1344.98	1203.79	1280.36	1232.16	1320.52	1320.52	1387.57
		1141.52	1220.84	1384.42	1238.18	1148.61	1280.36	1229.86	1197.16	1197.16	1383.56
		1180.39	1213.85	1454.29	1277.44	1114.99	1289.24	1236.6	1214.86	1214.86	1401.74
		1233.04	1259.51	1350.66	1305.71	1117.15	1192.15	1203.93	1288.74	1288.74	1383.96
		1237.06	1166.77	1442.78	1301.12	1171.32	1236.14	1266.11	1179.77	1179.77	1442.27
		1309.42	1208.7	1390.89	1352.91	1101.36	1174.62	1283.6	1346.68	1346.68	1430.3
		1305.67	1299.32	1372.49	1398.34	1245.85	1122.29	1322.86	1283.33	1283.33	1424.27
		1377.18	1281.73	1466.81	1338.38	1234.95	1280.36	1279.59	1286.21	1286.21	1417.69
		1281.75	1290.49	1405.83	1302.77	1171.19	1271.49	1367.03	1252.11	1252.11	1454.25
		1287.09	1302.74	1307.14	1320.23	1129.15	1253.8	1319.37	1356.56	1356.56	1345.8
		1257.05	1263.88	1305.16	1351.29	1194.49	1218.51	1335.1	1279.37	1279.37	1390.92
		1287.62	1204.22	1371.5	1389.41	1137.46	1070.36	1257.26	1345.23	1345.23	1369.26
		1371.7	1227.84	1304.66	1312.66	1131.32	1148.41	1188.21	1178.7	1178.7	1469.58
		1369.01	1288.56	1238.33	1263.72	1170.41	1315.91	1202.55	1229.24	1229.24	1453.55
		1346.53	1171.82	1263.82	1272.24	1114.72	1139.69	1212.48	1256.06	1256.06	1424.93
		1335.47	1268.39	1317.5	1356.6	1166.69	1298.12	1301.12	1195.51	1195.51	1506.15
		1272.81	1273.5	1463.8	1399.71	1131.2	1342.66	1281.05	1250.32	1250.32	1374.46
		1214.83	1305.35	1354.13	1279.13	1030.23	1192.15	1203.93	1249.6	1249.6	1355.38
		1202.66	1248.87	1383.43	1150.52	1229.39	1289.24	1331.77	1224.45	1224.45	1412.47
		1274.19	1266.47	1166.22	1259.48	1152.71	1262.65	1321.47	1272.53	1272.53	1360.72
		1352	1287.59	1318	1340.07	1145.92	1298.12	1246.35	1182.34	1182.34	1404.3
		1251.19	1307.95	1310.1	1355.27	1251.95	1157.14	1273.11	1225.52	1225.52	1421.86
		1311.03	1295.54	1334.31	1374.82	1296.61	1174.62	1288.69	1199.87	1199.87	1467.3
		1342.1	1212.09	1228.54	1371.16	1185.09	1096.28	1279.13	1243.51	1243.51	1370.06
		1220.61	1250.79	1190.99	1347.64	1115.76	1113.61	1322.16	1284.49	1284.49	1402.29
		1241.09	1296.58	1359.58	1256.16	1253.12	1298.12	1313.49	1249.82	1249.82	1296.39
		1276.63	1248.06	1423.29	1263.03	1210.49	1298.11	1320.77	1302.96	1302.96	1359.52
		1284.95	1324.18	1395.37	1323.54	1261.04	1192.15	1315.59	1298.05	1298.05	1419.85
		1328.05	1275.06	1318.99	1337.09	1302.74	1236.13	1327.75	1249.24	1249.24	1317.34
		1299.47	1283.73	1292.84	1307.07	1237.67	1262.65	1318.68	1321.25	1321.25	1431.26
		1245.03	1278.32	1293.33	1384.07	1239.62	1271.5	1207.2	1223.51	1223.51	1428.44
		1250.88	1373.4	1308.12	1361.88	1295.29	1271.5	1269.88	1350.89	1350.89	1445.64
		1374.71	1252.86	1435.77	1380.11	1158.21	1369.48	1277.11	1341.02	1341.02	1367.66
		1286.33	1262.62	1358.59	1219.29	1182.5	1078.99	1298.34	1244.86	1244.86	1355.93
		1300.54	1340.5	1249.6	1284.4	1176.46	1139.69	1219.67	1246.29	1246.29	1382.76
		1221.06	1271.5	1424.3	1339.08	1258.58	1078.99	1286.61	1231.03	1231.03	1463.67
		1277.7	1280.91	1381.94	1369.5	1320.52	1289.23	1153.23	1367.82	1367.82	1407.66
		1248	1223.79	1258.43	1247.66	1304.17	1271.5	1294.32	1271.23	1271.23	1349.54
		1314.24	1192.04	1207.07	1337.05	1138.86	1227.31	1220.59	1311.41	1311.41	1403.09
		1401.89	1286.7	1281.52	1405.65	1173.37	1227.31	1284.06	1200.86	1200.86	1423.47
		1271.08	1250.71	1319.48	1259.45	1246.88	1244.96	1274.27	1267.06	1267.06	1379.81
		1216.6	1221.73	1398.37	1323.87	1226.67	1165.87	1383.78	1277.71	1277.71	1453.3
		1186.06	1283.51	1388.91	1397.04	1120.22	1209.71	1298.96	1339.21	1339.21	1449.67
		1339.1	1260.69	1370.51	1330.5	1122.77	1244.96	1418.04	1254.27	1254.27	1332.21
		1310.71	1274.02	1397.86	1296.87	1105.18	1324.82	1355.52	1281.89	1281.89	1465.54
		1290.52	1250.2	1374.98	1377.82	1224.72	1298.11	1390.87	1253.19	1253.19	1464.88
		1389.6	1334.98	1461.3	1304.46	1165.01	1148.41	1247.73	1278.51	1278.51	1410.87
		1325.5	1330.58	1453.28	1298.85	1203.52	1139.69	1286.61	1311.49	1311.49	1446.85
		1232.42	1213.26	1520.56	1350.62	1193.72	1236.15	1371.94	1292.64	1292.64	1408.71
		1268.23	1331.33	1321.45	1377.78	1209.72	1122.3	1367.73	1165.07	1165.07	1379.66
		1313.08	1131.33	1376.47	1190.98	1219.67	1200.93	1299.96	1250.9	1250.9	1335.79
		1313.08	1257.81	1364.55	1322.55	1213.99	1307.01	1230.78	1175.15	1175.15	1373.91
		1360.07	1283.36	1428.78	1325.16	1194.1	1280.36	1244.28	1389.95	1389.95	1403.35
		1367.39	1299.4	1449.29	1356.57	1210.24	1333.74	1333.7	1312.71	1312.71	1401.49
		1319.29	1321.57	1441.28	1335.73	1183.55	1333.73	1188.96	1345.23	1345.23	1417.69
		1347.39	1323.13	1456.29	1360.89	1106.71	1342.66	1212.71	1295.67	1295.67	1448.86
		1354.15	1287	1488.38	1284.07	1195.02	1324.82	1265.42	1158.96	1158.96	1428.69
		1276.86	1229.09	1450.79	1334.11	1218.26	1289.24	1370.61	1243.86	1243.86	1416.89
		1320.14	1204.51	1478.85	1288.65	1141.3	1262.65	1360.03	1292.42	1292.42	1437.29
		1270.37	1273.06	1407.33	1317.29	1158.73	1307.01	1317.28	1299.85	1299.85	1364.32
		1327.11	1265.06	1403.85	1340.7	1289.03	1280.37	1193.31	1386.31	1386.31	1462.57
		1374.94	1282.55	1417.31	1364.51	1205.84	1280.37	1310.01	1366	1366	1478.61
		1429.27	1228.8	1443.78	1378.78	1249.47	1209.72	1279.13	1304.33	1304.33	1470.79
		1411.31	1252.49	1566.96	1379.11	1183.02	1271.5	1324.03	1275.55	1275.55	1441.06
		1411.31	1357.09	1378.47	1295.21	1179.68	1209.71	1342.09	1286.43	1286.43	1434.47
		1404.5	1319.78	1345.71	1299.14	1243.12	1253.8	1274.9	1207.36	1207.36	1434.88
		1307.19	1309.14	1446.28	1381.08	1164.13	1342.66	1193.71	1312.35	1312.35	1514.4
		1347.39	1206.94	1388.9	1292.9	1221.23	1342.66	1164.47	1269.3	1269.3	1423.32
		1294.57	1339.01	1452.78	1399.34	1263.38	1183.38	1317.68	1219.01	1219.01	1410.72
		1359.85	1280.77	1437.28	1417.64	1246.49	1271.5	1299.89	1380.12	1380.12	1432.31
		1388.83	1261.29	1437.28	1310.67	1296.61	1280.36	1270.96	1323.64	1323.64	1450.33
		1309.64	1312.41	1415.81	1278.14	1250.39	1200.93	1328.75	1330.88	1330.88	1424.12
		1397.79	1275.28	1298.75	1480.44	1319.34	1183.38	1382.14	1327.4	1327.4	1471.74
		1290.61	1366.52	1474.33	1411.69	1260.78	1324.82	1376.69	1224.95	1224.95	1478.76
		1290.38	1267.36	1420.29	1382.44	1269.88	1174.62	1430.1	1297.47	1297.47	1450.47
		1252.03	1231.23	1384.92	1339.04	1293.73	1262.64	1311.4	1276.85	1276.85	1411.12
		1232.06	1359.48	1281.51	1350.62	1239.09	1289.24	1304.37	1283.55	1283.55	1436.49
		1192.4	1198.27	1282.99	1296.54	1285.78	1289.24	1218.75	1373.35	1373.35	1389.17
		1224.86	1255.15	1299.74	1279.78	1250.39	1192.15	1280.82	1178.21	1178.21	1419.45
		1275.57	1292.12	1337.77	1324.53	1205.07	1271.5	1337.9	1350.89	1350.89	1423.32
		1235.69	1310.7	1392.38	1349.3	1207.78	1315.9	1275.2	1350.53	1350.53	1446.3
		1303.75	1222.61	1445.78	1317.95	1236.89	1280.36	1357.39	1356.7	1356.7	1440.91
		1349.54	1310.77	1427.78	1315.3	1283.04	1351.59	1325.26	1359.24	1359.24	1383.41
		1362.77	1338.19	1480.85	1258.13	1282.26	1324.82	1350.39	1362.14	1362.14	1405.5
		1317.68	1286.18	1330.85	1343.65	1226.67	1183.38	1452.19	1408.76	1408.76	1381.81
		1256.51	1295.01	1413.81	1360.89	1148.99	1298.12	1299.73	1350.31	1350.31	1395.18
		1361.15	1258.85	1494.4	1369.16	1144.38	1307.01	1264.49	1357.79	1357.79	1415.14
		1309.64	1265.95	1485.87	1439.31	1257.27	1333.73	1340.93	1343.78	1343.78	1447.91
		1356.31	1235.95	1500.44	1374.12	1235.09	1298.11	1252.35	1400.88	1400.88	1412.07
		1318.53	1301.18	1437.28	1312.32	1252.34	1324.81	1320.07	1394.46	1394.46	1422.26
		1317.99	1370.26	1476.84	1448.99	1192.94	1315.91	1303.9	1189.38	1189.38	1471.09
		1402.11	1240.3	1373.48	1296.87	1190.62	1209.71	1341.86	1391.41	1391.41	1396.13
		1232.51	1330.36	1445.78	1234.61	1211.91	1342.66	1335.27	1307.58	1307.58	1420.1
		1215.23	1290.63	1436.78	1265.99	1238.45	1262.65	1287.24	1352.85	1352.85	1476.99
		1268.63	1333.12	1333.32	1283.7	1257.27	1271.5	1283.76	1361.78	1361.78	1439.3
		1225.08	1232.41	1389.89	1230.68	1239.23	1298.12	1318.61	1359.6	1359.6	1428.69
		1296.8	1314.49	1328.37	1372.46	1177.5	1192.15	1341.86	1319.22	1319.22	1493.86
		1332.56	1180.01	1372.49	1314.64	1248.83	1298.12	1296.41	1265.26	1265.26	1452.09
		1376.42	1254.41	1376.97	1212.42	1308.49	1271.5	1354.52	1303.82	1303.82	1447.51
		1353.08	1266.69	1428.79	1401.34	1274.18	1271.5	1276.82	1311.27	1311.27	1456.12
		1295.95	1248.94	1492.9	1335.43	1325.89	1262.65	1347.29	1293.5	1293.5	1444.28
		1307.19	1237.43	1496.41	1319.6	1222.64	1307.01	1366.1	1321.97	1321.97	1500.08
		1373.09	1226.29	1420.79	1401.01	1163.99	1307.01	1310.01	1369.86	1369.86	1411.27
		1380.1	1279.88	1446.28	1317.91	1145.4	1307.01	1271.26	1300.36	1300.36	1439.05
		1260.86	1283.36	1412.81	1389.74	1173.37	1253.8	1244.97	1323.42	1323.42	1358.18
		1246.72	1263.28	1451.79	1402.71	1156.29	1315.91	1318.44	1205.93	1205.93	1368.31
		1337.49	1274.84	1419.3	1389.07	1209.58	1289.24	1389.93	1273.25	1273.25	1462.57
		1342.86	1269.35	1556.86	1370.5	1228.08	1307	1324.79	1417.97	1417.97	1436.08
		1427.19	1212.31	1558.88	1390.37	1306.78	1280.36	1306.53	1286.57	1286.57	1456.67
		1393.69	1294.87	1421.79	1321.55	1232.75	1342.65	1311.17	1326.09	1326.09	1415.69
		1293.5	1217.6	1488.38	1306.41	1139.38	1298.12	1369.14	1348.13	1348.13	1398.94
		1448.89	1236.91	1422.29	1368.17	1283.57	1253.8	1358.32	1343.05	1343.05	1492.24
		1367.62	1284.33	1501.95	1414.66	1276.53	1280.36	1366.33	1280.09	1280.09	1470.13
		1430.98	1279.88	1521.57	1442.63	1337.55	1307.01	1400.08	1313.07	1313.07	1457.73
		1350.48	1361.35	1477.84	1435.96	1370.91	1360.53	1303.44	1265.12	1265.12	1451.53
		1281.21	1225.48	1492.9	1360.22	1228.47	1280.36	1287.77	1258.08	1258.08	1458.13
		1280.99	1292.34	1429.29	1387.7	1240.79	1315.91	1273.74	1310.54	1310.54	1446.3
		1313.17	1256.18	1435.78	1400.68	1182	1324.82	1231.17	1288.6	1288.6	1495.22
		1209.1	1314.35	1494.91	1395.67	1265.72	1280.36	1216.39	1376.4	1376.4	1418.24
		1229.85	1270.98	1409.82	1286.67	1335.19	1351.58	1431.04	1310.54	1310.54	1445.64
		1367.17	1337.3	1454.29	1454.99	1320.13	1209.71	1404.3	1365.49	1365.49	1542.18
		1327.2	1295.61	1482.86	1396.04	1240.53	1298.12	1440.75	1316.33	1316.33	1489.82
		1287.4	1350.51	1309.61	1408.02	1230.94	1244.96	1287.77	1322.69	1322.69	1412.07
		1344.47	1303.56	1509.99	1410.02	1236.64	1342.66	1313.96	1346.68	1346.68	1476.74
		1386.44	1271.73	1487.37	1354.94	1273.01	1289.24	1331.31	1332.83	1332.83	1453.7
		1280.15	1387.04	1417.3	1417.34	1247.66	1333.73	1339.53	1392.86	1392.86	1435.68
		1370.17	1344.31	1497.92	1341.03	1243.51	1298.12	1328.98	1329.57	1329.57	1477.55
		1347.92	1272.62	1454.28	1422.65	1274.96	1289.24	1337.9	1257.14	1257.14	1383.16
		1272.05	1315.02	1416.8	1399.04	1222	1253.79	1328.98	1285.49	1285.49	1392.52
		1296.26	1240.23	1471.82	1388.41	1235.34	1218.51	1320.3	1335.36	1335.36	1389.17
		1355.01	1339.98	1447.28	1365.54	1231.45	1307.01	1346.82	1374.95	1374.95	1429.5
		1442.69	1318.66	1525.09	1326.19	1221.48	1324.81	1399.61	1392.13	1392.13	1472.55
		1414.33	1248.94	1375.47	1423.65	1237.54	1360.53	1281.51	1370	1370	1434.07
		1371.7	1348.72	1522.07	1354.28	1136.56	1289.24	1371.54	1351.03	1351.03	1493.2
		1332.25	1340.73	1380.45	1453.69	1157.83	1271.5	1325.26	1390.68	1390.68	1465.54
		1370.08	1346.03	1469.32	1446.68	1188.69	1262.64	1285.91	1399.28	1399.28	1355.78
		1317.99	1322.09	1507.48	1370.5	1189.46	1324.82	1332.47	1411.91	1411.91	1498.72
		1400.18	1346.11	1490.39	1386.41	1232.23	1360.53	1323.09	1308.02	1308.02	1438.5
		1329.34	1374.6	1498.43	1393.67	1286.42	1280.36	1422.51	1230.17	1230.17	1438.9
		1299.7	1355	1456.79	1354.91	1212.69	1298.11	1215.93	1281.75	1281.75	1414.88
		1314.02	1257.66	1548.79	1338.38	1215.4	1315.9	1339.29	1245.8	1245.8	1540.15
		1339.32	1272.62	1536.68	1396.04	1192.17	1315.9	1351.25	1289.32	1289.32	1454.1
		1353.93	1308.91	1351.15	1309.68	1218.12	1262.65	1386.58	1280.81	1280.81	1467.3
		1363.93	1347	1327.88	1217.94	1261.43	1280.36	1419.69	1373.35	1373.35	1439.05
		1367.48	1380.82	1441.27	1364.18	1283.82	1262.64	1437.93	1371.17	1371.17	1397.73
		1427.19	1309.73	1496.92	1340	1185.34	1183.38	1339.53	1355.83	1355.83	1483.2
		1434.78	1348.72	1551.81	1332.08	1230.42	1262.64	1284.76	1352.34	1352.34	1433.27
		1390.99	1350.51	1460.79	1338.05	1370.51	1307.01	1428.22	1346.18	1346.18	1418.5
		1405.9	1394.17	1451.28	1394.71	1265.08	1342.66	1355.06	1297.47	1297.47	1436.49
		1323.04	1355.97	1540.71	1337.72	1235.86	1423.34	1409.06	1389.81	1389.81	1470.94
		1387.66	1281.44	1524.59	1465.69	1278.87	1298.12	1430.57	1299.13	1299.13	1480.37
		1419.74	1330.96	1394.88	1420.65	1228.61	1183.38	1346.82	1290.26	1290.26	1549.64
		1350.61	1336.25	1421.29	1407.65	1191.14	1218.5	1283.13	1230.17	1230.17	1379.41
		1263.22	1354.1	1528.62	1381.11	1281.22	1324.82	1414.99	1360.77	1360.77	1445.89
		1453.55	1357.69	1563.94	1448.32	1343.32	1324.82	1430.87	1368.26	1368.26	1477.14
		1389.28	1255.96	1503.46	1406.31	1262.6	1315.9	1373.65	1366.95	1366.95	1484.97
		1386.58	1331.03	1491.4	1337.39	1234.95	1253.8	1276.58	1385.44	1385.44	1452.23
		1357.38	1363.97	1504.46	1440.65	1204.43	1351.59	1228.94	1298.05	1298.05	1451.43
		1302.37	1343.57	1526.61	1433.29	1218.9	1351.58	1357.86	1320.89	1320.89	1509.54
		1349.54	1278.1	1408.83	1402.34	1291.9	1307.01	1298.96	1238.99	1238.99	1498.46
		1422.54	1367.49	1497.43	1367.13	1210.63	1315.91	1420.39	1360.55	1360.55	1535.12
		1443.78	1409.41	1544.76	1411.32	1248.05	1342.66	1464.28	1378.44	1378.44	1472.15
		1416.27	1382.62	1470.32	1392.71	1261.43	1324.82	1409.06	1314.52	1314.52	1465.29
		1395.09	1249.75	1457.79	1311	1290.73	1307	1291.54	1316.91	1316.91	1368.46
		1369.32	1325.82	1459.79	1347.3	1242.99	1315.91	1289.92	1278.87	1278.87	1433.67
		1362.54	1376.55	1447.78	1421.31	1348.44	1315.91	1371.31	1260.81	1260.81	1419.7
		1444.86	1302.82	1481.86	1435.66	1287.21	1351.59	1327.12	1370.44	1370.44	1467.56
		1454.09	1373.7	1413.32	1320.56	1241.82	1289.24	1327.12	1382.3	1382.3	1492.24
		1392.61	1397.84	1500.44	1439.98	1239.23	1307.01	1365.4	1309.82	1309.82	1398.94
		1381.27	1324.77	1454.79	1364.18	1241.04	1378.44	1390.87	1342.55	1342.55	1398.94
		1386.67	1378.12	1583.15	1424.29	1332.04	1360.53	1345.42	1375.39	1375.39	1434.07
		1423.08	1396.12	1475.34	1425.96	1270.66	1298.12	1420.63	1336.39	1336.39	1452.89
		1420.92	1314.2	1518.55	1391.37	1228.86	1342.66	1358.56	1281.39	1281.39	1420.65
		1394.32	1338.12	1522.58	1390.7	1256.49	1200.93	1386.12	1314.52	1314.52	1407.25
		1450.61	1267.43	1508.48	1407.65	1327.07	1298.12	1397.9	1265.12	1265.12	1452.89
		1346.85	1442.75	1552.32	1417.97	1363.15	1289.24	1373.88	1381.57	1381.57	1437.29
		1417.58	1293.83	1528.63	1427.63	1282.9	1289.24	1358.56	1321.97	1321.97	1454.91
		1433.38	1294.65	1476.85	1378.12	1316.06	1378.44	1371.31	1291.34	1291.34	1456.52
		1316.29	1359.48	1553.33	1352.91	1291.12	1333.73	1366.33	1358.23	1358.23	1467.16
		1310.4	1330.14	1500.95	1311.66	1287.34	1351.59	1421.8	1252.69	1252.69	1488.61
		1417.58	1325.74	1524.09	1355.9	1318.95	1387.4	1393.68	1345.81	1345.81	1500.89
		1403.42	1352.46	1540.21	1434.29	1303.66	1262.65	1367.27	1350.53	1350.53	1447.51
		1501.95	1377.45	1540.72	1468.68	1343.06	1333.72	1455.25	1283.19	1283.19	1545.27
		1394.46	1344.46	1524.59	1369.46	1265.47	1342.66	1409.99	1350.75	1350.75	1472.96
		1359.54	1338.34	1476.33	1287.3	1283.82	1307	1291.08	1363.54	1363.54	1502.91
		1371.48	1309.06	1462.3	1341.99	1327.32	1262.64	1373.41	1357.28	1357.28	1475.78
		1326.66	1443.58	1463.8	1392.71	1282.51	1342.66	1385.88	1281.03	1281.03	1471.74
		1346.62	1333.79	1514.01	1432.32	1279.77	1342.66	1296.41	1334	1334	1443.88
		1319.06	1371.9	1589.22	1372.16	1415.59	1351.59	1412.58	1312.57	1312.57	1478.76
		1372.87	1289.45	1430.28	1424.32	1218.76	1369.48	1419.92	1295.3	1295.3	1505.75
		1450.38	1258.62	1371.99	1439.31	1332.43	1333.73	1383.54	1300.21	1300.21	1458.54
		1441.38	1355.07	1388.89	1396.67	1352.24	1405.35	1372.48	1332.91	1332.91	1447.51
		1487.23	1409.41	1512.5	1418.64	1325.24	1333.72	1437.69	1445.92	1445.92	1491.84
		1359.09	1340.73	1532.14	1405.31	1336.9	1298.11	1374.35	1301.44	1301.44	1442.12
		1393.47	1407.68	1476.83	1370.13	1301.96	1298.12	1394.15	1271.37	1271.37	1489.26
		1373.95	1388.84	1494.9	1415.63	1303.27	1342.66	1405.07	1411.91	1411.91	1507.37
		1337.17	1333.72	1536.68	1448.66	1188.05	1307.01	1446.23	1416.65	1416.65	1439.3
		1365.64	1315.98	1420.3	1438.31	1282.12	1289.24	1399.37	1331.52	1331.52	1450.07
		1399.27	1391.54	1498.43	1385.04	1360.39	1369.48	1380.03	1406.21	1406.21	1473.76
		1332.12	1310.63	1441.78	1418.64	1287.34	1298.12	1363.76	1423.08	1423.08	1506.71
		1359.09	1330.96	1494.41	1407.98	1263.13	1289.24	1314.19	1346.1	1346.1	1488.05
		1366.31	1363	1525.6	1380.41	1260	1360.53	1418.28	1400.52	1400.52	1464.73
		1424.17	1338.19	1550.3	1453.32	1314.38	1396.37	1364	1423.08	1423.08	1525.49
		1354.15	1361.2	1505.97	1416.97	1337.29	1315.91	1410.7	1366.36	1366.36	1443.48
		1340.62	1299.99	1381.44	1421.98	1319.74	1298.12	1328.28	1362.87	1362.87	1460.3
		1418.66	1383.52	1518.54	1448.32	1245.71	1298.12	1400.08	1353.94	1353.94	1523.87
		1363.31	1309.73	1509.99	1483.09	1232.11	1324.81	1387.29	1443.28	1443.28	1524.68
		1430.67	1372.73	1579.6	1406.31	1366.7	1192.15	1393.21	1370.22	1370.22	1485.78
		1493.55	1387.94	1459.29	1346.31	1302.09	1342.65	1322.63	1437.42	1437.42	1442.27
		1477.34	1289.3	1565.45	1395.37	1299.35	1387.4	1334.33	1409.35	1409.35	1461.36
		1413.47	1328.35	1503.95	1360.22	1272.62	1324.82	1393.91	1297.11	1297.11	1512.78
		1420.06	1366.52	1526.1	1408.02	1294.26	1333.73	1408.82	1231.74	1231.74	1451.68
		1469.41	1425.58	1540.21	1494.83	1360.92	1324.81	1446.94	1356.7	1356.7	1510.35
		1447.03	1331.03	1512.5	1417.97	1329.17	1315.91	1424.46	1393.09	1393.09	1493.46
		1414.87	1337.22	1470.32	1451.68	1244.68	1236.13	1419.22	1335.44	1335.44	1477.8
		1460.93	1335.43	1457.29	1371.79	1265.33	1342.66	1446.47	1368.26	1368.26	1442.12
		1417.35	1351.34	1471.82	1407.65	1273.4	1333.73	1358.79	1376.62	1376.62	1500.34
		1346.62	1330.96	1567.47	1421.65	1301.96	1307	1301.58	1278.79	1278.79	1533.35
		1426.65	1390.64	1577.08	1450	1236.12	1324.81	1346.82	1357.06	1357.06	1464.73
		1447.58	1362.1	1546.77	1344.68	1390.4	1351.58	1359.72	1342.33	1342.33	1459.89
		1395.63	1389.74	1587.19	1422.32	1357.37	1387.4	1394.15	1328.34	1328.34	1453.7
		1347.7	1363	1570.5	1486.45	1379.6	1262.65	1360.89	1366.81	1366.81	1468.92
		1406.53	1382.62	1476.34	1409.02	1403.19	1387.4	1411.64	1422.8	1422.8	1466.9
		1440.29	1346.11	1448.28	1458.01	1327.85	1369.48	1419.69	1342.91	1342.91	1486.58
		1332.56	1274.32	1422.79	1407.69	1245.32	1307.01	1403.12	1377.94	1377.94	1461.51
		1386.67	1295.61	1435.77	1318.28	1284.07	1298.12	1392.98	1379.61	1379.61	1457.88
		1471.35	1450.6	1504.96	1332.78	1400.41	1280.36	1465.69	1243.86	1243.86	1517.39
		1434.24	1404.98	1503.95	1424.66	1245.71	1280.36	1402.19	1297.33	1297.33	1465.29
		1431.53	1315.02	1468.81	1470.4	1316.59	1369.48	1392.51	1327.4	1327.4	1452.49
		1381.81	1381.79	1540.21	1464.05	1317.38	1360.52	1401.48	1378.22	1378.22	1467.16
		1379.88	1390.64	1526.6	1441.99	1345.68	1351.59	1418.98	1364.91	1364.91	1512.38
		1470.27	1377.37	1503.45	1471.74	1270.41	1333.73	1402.89	1391.77	1391.77	1469.58
		1451.15	1356.79	1529.13	1391.7	1299.21	1360.53	1465.22	1470.56	1470.56	1453.7
		1414.64	1373.7	1563.43	1432.62	1319.99	1253.79	1445.76	1379.9	1379.9	1512.52
		1376.1	1338.94	1539.71	1426.96	1297.64	1387.4	1438.63	1365.41	1365.41	1490.22
		1435.01	1350.51	1573.53	1387.74	1277.56	1315.91	1381.9	1422.5	1422.5	1545.68
		1358.46	1352.38	1441.27	1357.56	1400.16	1342.65	1455.25	1408.76	1408.76	1500.74
		1393.24	1334.54	1541.72	1451.64	1336.37	1369.48	1407.41	1366.73	1366.73	1542.03
		1369.63	1295.54	1566.96	1437.97	1267.54	1262.64	1432.75	1327.04	1327.04	1524.68
		1425.79	1345.28	1472.82	1401.68	1232.36	1369.48	1374.35	1388.49	1388.49	1523.06
		1473.53	1436.27	1447.78	1435.96	1328.64	1369.47	1391.34	1401.69	1401.69	1438.65
		1474.08	1416.55	1567.47	1380.74	1403.98	1351.59	1420.86	1436.33	1436.33	1456.67
		1487.78	1357.69	1504.97	1433.32	1321.7	1324.81	1457.61	1452.15	1452.15	1445.49
		1429.36	1355.15	1565.45	1476.74	1273.79	1333.73	1409.76	1422.35	1422.35	1484.56
		1425.79	1311.52	1545.76	1426.29	1359.99	1271.49	1456.43	1350.31	1350.31	1485.63
		1336.86	1394.24	1546.77	1404.01	1281.73	1271.5	1381.43	1361.42	1361.42	1532.54
		1498.45	1420.16	1559.89	1380.08	1419.96	1369.48	1440.58	1410.08	1410.08	1599.49
		1470.81	1408.43	1557.87	1492.14	1314.49	1369.48	1412.11	1412.64	1412.64	1590.37
		1441.29	1250.57	1473.83	1397.34	1335.44	1369.48	1383.54	1433.18	1433.18	1449.92
		1500.86	1345.21	1545.76	1397.34	1348.69	1405.35	1419.92	1408.62	1408.62	1483.2
		1421.68	1380.89	1555.85	1448.66	1336.23	1333.73	1467.34	1365.49	1365.49	1526.46
		1405.36	1443.43	1594.28	1461.37	1379.32	1333.73	1400.78	1430.25	1430.25	1578.82
		1370.94	1325.67	1464.8	1469.39	1323.13	1307.01	1386.35	1322.47	1322.47	1445.09
		1483.1	1367.49	1496.92	1399.04	1343.71	1315.91	1455.02	1376.76	1376.76	1495.08
		1392.07	1380.89	1469.82	1443.33	1278.34	1315.91	1410.93	1306.49	1306.49	1523.06
		1423.31	1357.61	1486.88	1463.68	1262.6	1333.73	1403.12	1346.32	1346.32	1503.72
		1466.91	1361.2	1520.56	1409.65	1419.56	1351.59	1421.57	1417.02	1417.02	1526.46
		1410.77	1292.05	1478.85	1433.29	1334.4	1253.79	1351.95	1377.49	1377.49	1488.05
		1471.04	1371.83	1509.99	1432.95	1311.63	1280.36	1388.69	1424.77	1424.77	1549.08
		1344.16	1405.8	1551.81	1509.57	1370.51	1324.82	1421.8	1414.32	1414.32	1567.68
		1494.32	1343.49	1584.66	1492.47	1367.75	1360.53	1514.02	1428.42	1428.42	1514
		1469.95	1355.89	1439.27	1407.65	1358.41	1298.12	1461.85	1401.1	1401.1	1477.8
		1383.88	1374.53	1504.96	1395.67	1234.17	1369.48	1425.8	1280.45	1280.45	1524.02
		1457.9	1384.49	1509.49	1369.79	1385.25	1351.59	1385.18	1410.3	1410.3	1529.29
		1477.02	1352.38	1561.4	1379.08	1439.94	1423.34	1418.75	1356.56	1356.56	1511.16
		1420.83	1332	1417.8	1475.73	1290.59	1387.41	1404.77	1349.44	1349.44	1428.84
		1417.04	1338.12	1461.3	1394.71	1332.04	1423.34	1389.86	1404.47	1404.47	1510.9
		1479.29	1335.51	1514.01	1424.96	1324.45	1360.53	1459.02	1339.07	1339.07	1503.47
		1381.27	1329.24	1534.66	1519.65	1350.27	1342.65	1503.77	1418.7	1418.7	1531.47
		1365.55	1326.56	1524.08	1472.37	1331.25	1351.58	1410.23	1373.13	1373.13	1498.46
		1470.04	1345.21	1560.39	1475.06	1286.03	1360.53	1345.82	1396	1396	1484.82
		1434.01	1396.94	1538.7	1435	1329.43	1333.73	1443.81	1336.53	1336.53	1502.91
		1283.13	1353.2	1539.71	1422.69	1324.06	1396.37	1425.56	1327.48	1327.48	1520.63
		1383.21	1382.62	1514.52	1375.49	1321.31	1369.48	1489.2	1346.03	1346.03	1421.71
		1385.91	1352.38	1486.88	1338.08	1259.22	1253.79	1333.87	1376.84	1376.84	1507.37
		1409.55	1369.21	1534.16	1462.37	1293.73	1342.65	1362.29	1363.68	1363.68	1512.23
		1372.64	1333.72	1557.87	1353.91	1347.65	1342.66	1456.19	1350.75	1350.75	1555.58
		1381.27	1414	1608.98	1509.91	1418.11	1387.4	1455.25	1366.08	1366.08	1502.91
		1447.67	1349.69	1596.82	1438.94	1304.56	1342.66	1389.7	1354.74	1354.74	1556.14
		1431.53	1344.31	1501.95	1354.91	1369.72	1351.59	1390.63	1380.85	1380.85	1476.59
		1380.19	1305.35	1498.93	1398.67	1249.47	1360.53	1383.07	1403.29	1403.29	1516.58
		1444.32	1353.28	1518.55	1390.04	1384.07	1423.34	1438.63	1399.65	1399.65	1524.28
		1385.82	1347.9	1554.34	1415.63	1354.21	1387.4	1376.45	1413	1413	1468.77
		1299.7	1324.85	1455.29	1389.74	1277.31	1324.82	1428.45	1420.16	1420.16	1447.51
		1321.21	1381.72	1592.25	1458.01	1316.99	1369.48	1437.69	1356.7	1356.7	1474.32
		1496.27	1315.09	1534.16	1427.3	1341.35	1405.35	1419.69	1318.86	1318.86	1465.14
		1454.18	1336.4	1528.11	1451.34	1396.99	1405.35	1359.02	1382.3	1382.3	1476.74
		1443.78	1388.84	1547.27	1450.67	1327.46	1342.66	1347.06	1389.58	1389.58	1573.78
		1478.75	1328.35	1493.9	1442.66	1324.71	1396.37	1450	1345.23	1345.23	1525.9
		1502.27	1321.35	1544.25	1350.29	1349.09	1378.44	1306.46	1341.38	1341.38	1484.01
		1451.47	1441.09	1489.89	1407.65	1268.46	1315.91	1443.1	1373.27	1373.27	1532.13
		1425.79	1453.69	1544.74	1457.01	1335.19	1369.48	1451.41	1268.86	1268.86	1564.83
		1457.99	1391.84	1523.07	1424.62	1365.12	1360.53	1404.53	1436.69	1436.69	1506.96
		1414.87	1410.46	1509.99	1424.29	1191.92	1280.36	1357.86	1397.09	1397.09	1434.33
		1461.48	1452.41	1554.84	1374.79	1336.76	1414.34	1438.63	1362	1362	1540.81
		1518.74	1349.69	1572.02	1457.34	1353.03	1432.34	1422.04	1456.55	1456.55	1559.8
		1463.97	1315.09	1467.81	1441.32	1257.66	1369.48	1428.22	1430.98	1430.98	1514.81
		1404.59	1358.59	1514.01	1462.04	1260.65	1333.73	1438.63	1420.53	1420.53	1566.71
		1452.78	1441.7	1565.44	1421.31	1357.62	1369.48	1446.7	1319.94	1319.94	1515.21
		1327.96	1420.09	1553.33	1424.96	1279.52	1360.52	1409.06	1403.29	1403.29	1554.51
		1330.33	1363.9	1589.22	1444.97	1348.69	1369.48	1411.4	1411.18	1411.18	1460.55
		1453.32	1384.42	1570	1342.33	1412.56	1396.37	1376.22	1437.06	1437.06	1575.56
		1445.41	1362.1	1588.71	1452.98	1337.41	1378.44	1401.25	1389.58	1389.58	1495.88
		1436.41	1413.85	1541.72	1363.51	1421.15	1351.58	1454.07	1436.18	1436.18	1486.84
		1459.84	1447.05	1524.09	1509.57	1343.97	1378.44	1389.7	1369.71	1369.71	1495.08
		1407.52	1348.94	1485.37	1438.64	1362.61	1342.66	1364.46	1308.74	1308.74	1490.63
		1408.06	1401.45	1596.31	1404.35	1308.35	1369.47	1408.82	1322.19	1322.19	1510.76
		1434.46	1431.83	1590.24	1388.07	1256.35	1324.81	1477.56	1376.26	1376.26	1522.25
		1505.86	1407.61	1551.31	1414.96	1330.07	1333.73	1413.28	1501.22	1501.22	1517.79
		1368.24	1364.79	1488.39	1450.3	1293.08	1351.58	1428.92	1350.89	1350.89	1508.33
		1430.44	1299.18	1478.85	1423.62	1245.32	1387.4	1354.59	1405.12	1405.12	1547.86
		1525.84	1392.44	1600.36	1459.65	1373.67	1369.48	1421.57	1470.71	1470.71	1502.91
		1488.87	1450.67	1539.71	1492.47	1393.42	1387.4	1400.78	1465.94	1465.94	1536.75
		1491.05	1325.07	1574.55	1409.02	1276.14	1360.53	1475.2	1377.71	1377.71	1551.92
		1484.19	1397.77	1465.31	1481.11	1293.86	1378.44	1439.57	1290.98	1290.98	1518.86
		1480.93	1422.8	1564.95	1436.33	1416.13	1414.34	1411.4	1443.36	1443.36	1601.94
		1440.52	1393.34	1597.83	1477.08	1409.13	1324.81	1375.52	1424.26	1424.26	1506.15
		1505.32	1404	1571.01	1397.04	1300.78	1307	1420.63	1441.9	1441.9	1520.07
		1496.82	1352.38	1584.66	1435	1315.81	1351.58	1386.82	1420.02	1420.02	1547.46
		1391.76	1402.27	1564.95	1405.01	1308.23	1396.37	1411.17	1406.29	1406.29	1474.57
		1471.04	1412.04	1484.36	1424.32	1327.46	1307.01	1454.07	1388.35	1388.35	1475.38
		1331.72	1395.97	1451.78	1430.64	1257.27	1369.48	1293.17	1395.86	1395.86	1488.05
		1438.58	1351.41	1585.17	1452.65	1287.74	1324.81	1419.45	1438.6	1438.6	1463.93
		1485.28	1376.32	1571.01	1468.01	1396.33	1342.66	1420.63	1343.64	1343.64	1491.58
		1379.34	1339.91	1566.96	1415.67	1326.81	1369.47	1458.08	1398.77	1398.77	1519.56
		1428.05	1344.31	1602.38	1474.73	1397.13	1280.36	1341.86	1390.54	1390.54	1519.16
		1511.87	1385.17	1591.75	1451.64	1383.41	1298.11	1349.15	1354.74	1354.74	1514.29
		1387.21	1402.27	1514.52	1473.72	1381.83	1432.34	1437.93	1470.79	1470.79	1453.04
		1504.23	1422.8	1497.92	1516.62	1403.32	1396.37	1475.91	1450.91	1450.91	1519.97
		1409.55	1296.43	1556.86	1414.63	1316.34	1405.35	1441.22	1375.75	1375.75	1453.85
		1374.49	1342.52	1585.67	1443.63	1282.65	1324.82	1380.5	1379.76	1379.76	1470.68
		1441.06	1407.53	1577.58	1408.65	1434.91	1378.44	1406.01	1301.3	1301.3	1461.1
		1474.71	1400.4	1603.4	1443.97	1400.16	1396.37	1543.22	1399.5	1399.5	1499.82
		1424.26	1348.72	1542.22	1475.4	1347.91	1378.44	1368.97	1395.64	1395.64	1492.39
		1448.98	1299.1	1543.74	1477.08	1371.16	1378.44	1437.46	1436.92	1436.92	1472.55
		1519.29	1423.7	1553.33	1491.46	1400.81	1387.4	1500.69	1405.7	1405.7	1620.76
		1418.66	1420.09	1574.55	1424.62	1412.96	1378.43	1474.96	1408.84	1408.84	1547.46
		1488.55	1316.8	1609.48	1478.72	1387.09	1378.44	1365.16	1379.9	1379.9	1469.58
		1451.69	1448.79	1514.01	1483.09	1271.7	1378.43	1401.72	1365.49	1365.49	1559.39
		1507.18	1379.02	1565.45	1478.72	1364.59	1315.91	1418.75	1363.68	1363.68	1569.71
		1423.85	1344.39	1525.59	1479.06	1393.82	1333.72	1420.86	1358.23	1358.23	1495.88
		1460.71	1298.28	1532.65	1432.65	1331.65	1423.34	1464.75	1375.39	1375.39	1451.94
		1493.23	1393.34	1557.36	1486.12	1397.38	1378.44	1476.38	1349.66	1349.66	1534.72
		1472.99	1407.53	1530.63	1418.97	1321.17	1342.66	1445.76	1354.38	1354.38	1546.64
		1500.95	1383.44	1618.1	1492.14	1430.14	1360.53	1432.21	1334.72	1334.72	1559.8
		1479.61	1408.51	1544.24	1508.9	1334.26	1387.4	1509.04	1335.81	1335.81	1523.06
		1380.73	1375.5	1600.86	1496.18	1322.74	1396.37	1384.71	1407.38	1407.38	1485.63
		1423.08	1391.54	1580.61	1456.67	1365.12	1396.37	1466.64	1428.42	1428.42	1547.05
		1425.57	1303.49	1581.63	1468.72	1367.35	1396.37	1436.75	1415.41	1415.41	1548.12
		1463.2	1380.82	1539.7	1442.33	1386.44	1307	1453.37	1391.77	1391.77	1572.15
		1473.3	1341.7	1586.18	1440.99	1363.94	1324.82	1416.17	1414.1	1414.1	1534.57
		1489.1	1358.51	1612.01	1450	1295.29	1396.37	1471.9	1424.18	1424.18	1606.99
		1529.12	1454.22	1570.5	1475.06	1399.62	1423.34	1467.58	1423.45	1423.45	1556.14
		1480.06	1350.59	1539.71	1451	1366.17	1342.65	1430.33	1317.41	1317.41	1478.76
		1391.76	1393.34	1527.61	1478.42	1429.35	1396.37	1382.84	1388.35	1388.35	1506.3
		1453.55	1407.53	1615.05	1467.37	1431.73	1360.52	1453.84	1390.54	1390.54	1499.68
		1451.38	1350.51	1551.31	1453.99	1383.02	1369.48	1408.35	1365.86	1365.86	1543.8
		1409.46	1401.3	1531.64	1471.7	1412.16	1387.4	1374.11	1435.45	1435.45	1450.07
		1401.03	1411.97	1538.19	1449.29	1377.09	1405.35	1446.23	1424.4	1424.4	1485.63
		1485.83	1331.85	1638.91	1433.62	1354.61	1468.43	1484.95	1425.87	1425.87	1578.82
		1463.97	1438.01	1556.87	1382.74	1403.98	1298.12	1377.62	1401.83	1401.83	1543.65
		1492.68	1346.11	1574.05	1425.29	1356.19	1360.53	1409.06	1454.12	1454.12	1524.28
		1488.55	1371.9	1643.49	1453.65	1388.81	1414.34	1433.69	1486.58	1486.58	1604.95
		1455.5	1425.58	1553.84	1470.7	1381.83	1405.35	1473.55	1453.39	1453.39	1488.05
		1427.42	1348.8	1604.42	1462	1340.56	1414.34	1408.12	1418.48	1418.48	1509.95
		1469.72	1448.79	1601.37	1436.3	1373.67	1396.37	1418.28	1344.14	1344.14	1534.31
		1481.79	1340.73	1552.32	1497.49	1404.37	1414.34	1446	1449.36	1449.36	1504.94
		1406.53	1395.07	1613.03	1474.73	1414.15	1387.4	1470.01	1395.78	1395.78	1502.51
		1444.86	1350.51	1596.81	1481.75	1407.15	1315.91	1397.5	1369.63	1369.63	1506.3
		1541.57	1428.14	1531.13	1459.99	1362.36	1387.4	1467.58	1461.9	1461.9	1547.46
		1432.7	1400.4	1557.87	1480.4	1405.96	1378.44	1464.75	1404.61	1404.61	1561.02
		1462.43	1353.2	1564.94	1479.73	1395.8	1396.37	1399.14	1402.56	1402.56	1510.76
		1502.04	1395.07	1558.88	1442.63	1400.95	1432.34	1407.41	1429.16	1429.16	1470.53
		1427.51	1410.24	1554.34	1480.07	1402	1351.59	1426.1	1462.64	1462.64	1602.91
		1508.36	1336.25	1544.74	1456	1347.91	1378.43	1438.4	1408.99	1408.99	1531.73
		1460.16	1386.22	1471.32	1476.41	1385.65	1351.58	1421.33	1404.75	1404.75	1570.93
		1454.73	1420.09	1474.33	1473.72	1349.09	1289.23	1374.35	1365.64	1365.64	1520.78
		1397.02	1350.51	1481.35	1457.01	1408.59	1405.35	1381.43	1341.97	1341.97	1458.54
		1454.41	1377.22	1555.85	1426.96	1339.77	1324.82	1434.87	1408.11	1408.11	1504.53
		1518.19	1386.14	1570.5	1507.89	1413.35	1378.44	1383.78	1403.88	1403.88	1554.51
		1496.59	1386.14	1542.22	1497.82	1381.44	1369.48	1344.49	1405.2	1405.2	1505.09
		1459.62	1387.04	1591.24	1392.37	1375.51	1414.34	1435.81	1406.07	1406.07	1532.13
		1399.95	1435.37	1553.33	1473.05	1413.35	1396.37	1408.82	1351.11	1351.11	1529.7
		1447.35	1392.44	1558.38	1431.65	1388.95	1369.47	1427.98	1414.91	1414.91	1550.3
		1461.79	1371.23	1526.61	1374.45	1335.98	1369.47	1392.04	1422.07	1422.07	1545.83
		1498.45	1356.87	1553.33	1454.36	1406.36	1342.66	1426.34	1348.71	1348.71	1633.17
		1491.05	1410.46	1599.34	1467.04	1330.86	1423.34	1381.2	1355.47	1355.47	1560.61
		1540.15	1382.54	1579.61	1419.98	1371.3	1405.36	1454.07	1400.6	1400.6	1571.75
		1450.61	1372.8	1532.14	1423.32	1390.79	1351.59	1455.25	1402.79	1402.79	1570.52
		1454.41	1411.14	1577.08	1454.32	1370.91	1396.37	1446	1423.08	1423.08	1560.76
		1439.98	1404	1573.54	1429.31	1338.73	1423.34	1421.33	1381.72	1381.72	1491.18
		1430.76	1336.33	1528.62	1405.68	1388.02	1298.12	1398.43	1328.12	1328.12	1482.54
		1412.79	1371.9	1571.52	1510.92	1318.42	1315.9	1430.33	1401.1	1401.1	1499.42
		1475.48	1467.66	1540.72	1475.06	1367.35	1378.43	1439.34	1351.84	1351.84	1540.7
		1352	1382.54	1600.36	1466.03	1384.86	1351.59	1371.78	1358.96	1358.96	1455.86
		1435.32	1429.04	1569.5	1404.35	1387.23	1378.44	1489.51	1232.9	1232.9	1483.61
		1502.59	1437.25	1581.12	1485.45	1352.64	1405.35	1466.64	1414.54	1414.54	1554.36
		1533.82	1396.94	1443.78	1443.3	1421.55	1396.37	1455.96	1407.75	1407.75	1577.19
		1492.91	1342.52	1560.9	1430.27	1291.77	1378.43	1472.37	1367.31	1367.31	1539.18
		1465.28	1379.02	1589.72	1368.46	1281.86	1387.4	1423.21	1375.39	1375.39	1540
		1503.04	1415.65	1609.99	1526.7	1420.1	1387.4	1439.81	1351.62	1351.62	1562.24
		1392.3	1365.62	1591.25	1480.74	1393.96	1369.48	1383.78	1416	1416	1484.41
		1509.91	1330.96	1590.74	1387.7	1354.47	1351.58	1464.75	1380.85	1380.85	1519.82
		1453.55	1406.63	1554.34	1463.01	1407.8	1396.37	1392.27	1399.14	1399.14	1503.47
		1453.55	1436.2	1582.13	1444.97	1324.18	1396.37	1455.02	1375.17	1375.17	1495.22
		1436.63	1395.97	1501.44	1423.62	1304.96	1307.01	1422.04	1323.28	1323.28	1525.64
		1520.06	1379.92	1460.29	1452.65	1418.37	1315.91	1429.86	1380.12	1380.12	1611.63
		1490.73	1411.14	1544.24	1428.64	1331.65	1315.91	1446.7	1340.74	1340.74	1587.67
		1501.95	1320.38	1539.7	1407.65	1354.21	1360.52	1418.51	1379.03	1379.03	1476.74
		1528.58	1412.94	1561.4	1486.42	1319.34	1360.53	1412.58	1330.15	1330.15	1474.32
		1548.36	1412.04	1549.8	1496.14	1387.88	1450.38	1466.4	1440.21	1440.21	1535.68
		1472.67	1393.27	1579.61	1503.88	1456.37	1378.44	1462.86	1369.13	1369.13	1515.51
		1478.97	1358.51	1581.13	1405.01	1345.29	1351.59	1474.26	1353.07	1353.07	1437.84
		1528.58	1368.31	1565.46	1462.37	1439.68	1441.35	1389.93	1400.74	1400.74	1446.45
		1526.39	1403.93	1576.57	1489.78	1436.76	1378.44	1385.18	1429.01	1429.01	1542.58
		1466.69	1330.06	1451.78	1483.43	1341.74	1342.66	1430.8	1454.71	1454.71	1518.2
		1472.44	1348.72	1540.21	1368.17	1397.38	1360.53	1390.4	1362.37	1362.37	1506.71
		1529.21	1334.46	1540.72	1490.12	1431.73	1324.81	1464.04	1427.33	1427.33	1520.78
		1486.14	1385.24	1585.17	1409.99	1441.13	1369.47	1429.86	1374.8	1374.8	1525.64
		1437.27	1408.51	1545.26	1436.97	1391.84	1342.65	1387.82	1409.72	1409.72	1481.03
		1547.59	1426.41	1545.25	1487.76	1469.38	1378.44	1455.02	1435.23	1435.23	1525.09
		1517.87	1320.3	1569.49	1480.74	1372.49	1405.35	1382.3	1457.65	1457.65	1429.1
		1489.1	1301.78	1623.17	1459.02	1393.03	1342.66	1439.81	1362.51	1362.51	1477.4
		1508.05	1394.17	1529.12	1460.7	1449.09	1378.44	1393.91	1422.72	1422.72	1553.96
		1444.86	1358.59	1533.65	1474.05	1402.14	1378.43	1501.87	1415.78	1415.78	1597.45
		1401.57	1365.62	1535.17	1491.13	1441.53	1378.43	1405.94	1358.01	1358.01	1551.11
		1508.14	1308.84	1542.73	1438.31	1341.74	1378.44	1392.21	1376.62	1376.62	1492.65
		1463.42	1420.99	1578.59	1489.78	1343.57	1360.53	1405	1411.26	1411.26	1546.24
		1426.11	1404.98	1526.1	1454.99	1311.1	1369.48	1475.91	1411.62	1411.62	1526.86
		1360.48	1418.28	1473.32	1485.41	1406.75	1351.59	1395.32	1358.59	1358.59	1455.86
		1508.36	1397.84	1580.11	1491.8	1393.56	1405.35	1421.33	1404.61	1404.61	1543.39
		1439.44	1456.03	1599.35	1433.96	1430.28	1423.34	1455.02	1433.77	1433.77	1504.28
		1496.27	1339.84	1499.94	1442.63	1363.68	1315.91	1372.48	1376.26	1376.26	1494.27
		1499	1364.79	1591.25	1499.84	1387.77	1324.81	1355.76	1470.2	1470.2	1485.63
		1507.18	1430.85	1517.04	1459.65	1378.67	1405.35	1404.06	1442.41	1442.41	1573.52
		1481.15	1386.14	1529.62	1432.28	1382.48	1351.59	1469	1422.94	1422.94	1564.42
		1481.15	1350.51	1443.28	1429.27	1313.45	1414.34	1413.05	1375.39	1375.39	1495.48
		1471.35	1394.17	1524.09	1463.34	1358.95	1459.4	1402.89	1381.94	1381.94	1562.24
		1466.23	1390.64	1592.25	1473.72	1416.13	1405.35	1348.45	1349.08	1349.08	1589.15
		1428.27	1420.99	1562.92	1430.98	1385.79	1324.81	1458.32	1305.27	1305.27	1467.96
		1408.15	1365.69	1503.95	1385.07	1348.69	1360.52	1374.58	1414.68	1414.68	1459.09
		1475.71	1429.95	1567.47	1487.76	1424.72	1450.37	1357.86	1445.92	1445.92	1545.83
		1459.84	1417.38	1552.32	1440.32	1375.25	1360.52	1399.61	1422.21	1422.21	1488.2
		1480.38	1413.85	1467.8	1493.82	1404.37	1387.4	1403.12	1380.26	1380.26	1472.15
		1466.46	1414.75	1490.38	1490.79	1412.56	1378.44	1493.53	1475.93	1475.93	1497.25
		1486.37	1356.64	1577.08	1425.96	1394.35	1360.53	1410.93	1369.49	1369.49	1521.44
		1492.91	1338.94	1550.3	1436.63	1384.46	1333.73	1399.37	1387.04	1387.04	1583.04
		1452.46	1379.02	1512.51	1421.65	1359.34	1369.48	1336.03	1352.71	1352.71	1532.95
		1513.51	1402.27	1491.39	1491.13	1356.05	1387.4	1345.66	1419.65	1419.65	1540.81
		1490.5	1390.64	1545.25	1503.88	1370.51	1423.34	1379.56	1417.46	1417.46	1580.45
		1411.71	1342.6	1515.52	1508.9	1389.6	1387.4	1430.33	1373.35	1373.35	1586.3
		1488.32	1413.85	1595.29	1412.66	1327.46	1378.43	1452.59	1424.04	1424.04	1495.08
		1490.82	1385.24	1574.55	1455.66	1327.32	1378.44	1466.4	1426.6	1426.6	1516.98
		1451.15	1351.41	1529.12	1476.74	1383.67	1369.48	1475.2	1461.54	1461.54	1546.79
		1497.91	1382.54	1604.41	1461.67	1410.32	1324.82	1439.34	1423.82	1423.82	1508.33
		1496.5	1396.87	1592.76	1418.97	1374.86	1396.37	1452.42	1425.5	1425.5	1559.54
		1509.68	1360.31	1551.31	1435.96	1434.51	1405.35	1447.41	1386.67	1386.67	1518.6
		1497.05	1431.75	1609.99	1539.49	1432.78	1360.53	1393.44	1398.55	1398.55	1605.76
		1513.51	1367.34	1581.12	1504.89	1368	1396.37	1470.01	1384.12	1384.12	1504.13
		1466.69	1354.1	1560.9	1466.03	1387.63	1378.44	1330.38	1401.69	1401.69	1544.61
		1508.05	1400.55	1586.18	1484.1	1374.32	1405.35	1423.21	1372.62	1372.62	1519.41
		1490.59	1413.85	1625.2	1441.66	1459.95	1396.37	1494	1419.51	1419.51	1530.11
		1435.41	1438.01	1612.01	1461.03	1365.91	1405.35	1467.11	1459.19	1459.19	1579.63
		1469.72	1425.51	1543.23	1445.31	1398.31	1396.37	1409.76	1382.67	1382.67	1552.74
		1496.27	1452.41	1578.59	1502.2	1418.65	1351.59	1439.81	1433.77	1433.77	1591.6
		1505.55	1429.12	1568.48	1512.94	1401.48	1405.35	1437.69	1375.53	1375.53	1539.59
		1413.25	1370.03	1532.65	1457.68	1397.52	1369.47	1411.4	1412.72	1412.72	1512.38
		1520.38	1439.89	1543.74	1455.66	1399.76	1441.35	1436.04	1440.43	1440.43	1530.51
		1460.39	1448.86	1536.18	1491.13	1425.52	1378.44	1525.53	1302.96	1302.96	1564.16
		1459.3	1377.22	1522.07	1543.17	1427.36	1414.34	1444.58	1387.26	1387.26	1573.12
		1373.63	1412.94	1545.25	1471.7	1341.35	1324.82	1391.8	1351.48	1351.48	1542.03
		1508.91	1399.5	1606.94	1497.15	1367.75	1396.37	1438.63	1416.73	1416.73	1561.02
		1494.64	1435.37	1632.31	1418.97	1385.25	1378.43	1459.26	1373.94	1373.94	1558.58
		1460.71	1415.65	1591.75	1431.95	1439.94	1396.37	1425.33	1415.27	1415.27	1499.27
		1514.37	1429.12	1618.1	1487.43	1348.3	1405.35	1479.92	1464.69	1464.69	1498.06
		1418.75	1342.45	1580.62	1465.02	1434.11	1405.35	1403.59	1400.6	1400.6	1553.7
		1472.22	1410.31	1533.65	1420.31	1380.65	1396.37	1442.16	1446.66	1446.66	1550.3
		1427.19	1325.67	1477.84	1413.29	1375.65	1307.01	1449.29	1346.9	1346.9	1534.57
		1457.99	1372.73	1572.52	1499.84	1453.58	1396.37	1459.49	1424.26	1424.26	1535.94
		1494.64	1422.8	1517.03	1458.68	1457.56	1378.44	1440.75	1444.46	1444.46	1549.89
		1510.55	1363.82	1554.84	1455.33	1432.13	1423.34	1447.41	1400.6	1400.6	1543.39
		1492.46	1443.43	1516.03	1477.71	1402.39	1351.59	1484.95	1358.37	1358.37	1549.89
		1520.7	1400.47	1604.92	1534.43	1327.71	1423.34	1445.76	1397.68	1397.68	1561.02
		1461.25	1377.3	1530.12	1498.83	1388.42	1405.35	1419.45	1460.8	1460.8	1558.58
		1570.15	1367.49	1609.99	1505.23	1427.1	1396.37	1478.27	1432.67	1432.67	1568.08
		1464.51	1405.8	1626.72	1495.84	1396.59	1405.35	1496.84	1450.09	1450.09	1540.55
		1521.47	1381.72	1594.79	1466.03	1398.97	1378.43	1413.98	1440.72	1440.72	1516.58
		1454.41	1374.6	1576.57	1458.68	1357.37	1387.4	1440.99	1419.43	1419.43	1520.22
		1455.59	1399.57	1582.64	1454.32	1406.75	1423.34	1500.46	1485.33	1485.33	1537.3
		1474.94	1433.56	1578.59	1449.33	1407.15	1423.34	1448.35	1406.43	1406.43	1529.44
		1491.37	1367.49	1534.16	1458.31	1411.77	1405.35	1450.94	1429.16	1429.16	1534.87
		1571.56	1438.99	1547.77	1516.95	1451.33	1441.35	1427.51	1462.64	1462.64	1576.93
		1471.67	1321.27	1543.23	1490.46	1430.54	1396.37	1456.9	1388.86	1388.86	1595.82
		1519.29	1447.05	1576.06	1394.37	1414.54	1333.72	1449.53	1451.93	1451.93	1575.97
		1529.44	1439.96	1590.74	1469.05	1428.16	1432.34	1444.04	1447.9	1447.9	1491.18
		1475.71	1427.31	1564.94	1496.85	1410.58	1432.34	1448.59	1394.68	1394.68	1510.09
		1434.01	1368.31	1585.67	1478.76	1364.73	1333.72	1432.45	1430.98	1430.98	1540
		1499.86	1464.03	1596.31	1542.53	1402.39	1423.34	1455.25	1454.12	1454.12	1563.46
		1447.89	1379.92	1567.98	1406.68	1418.11	1423.34	1365.87	1454.49	1454.49	1532.95
		1502.59	1346.93	1581.12	1473.05	1364.73	1441.35	1384.01	1427.47	1427.47	1515.21
		1469.41	1391.47	1583.14	1507.22	1416.13	1405.35	1386.12	1459.85	1459.85	1562.64
		1459.84	1363.9	1600.36	1415.63	1370.91	1396.37	1414.92	1439.25	1439.25	1542.43
		1539.29	1404	1550.8	1456	1406.22	1414.34	1431.27	1446.58	1446.58	1557.36
		1522.02	1444.34	1619.62	1488.77	1410.18	1369.48	1455.49	1460.21	1460.21	1568.9
		1484.74	1423.7	1601.88	1466.03	1421.15	1360.53	1409.29	1432.08	1432.08	1503.72
		1477.66	1433.49	1413.81	1484.44	1425.52	1432.34	1392.27	1335	1335	1546.64
		1483.97	1413.85	1542.73	1430.31	1432.92	1450.37	1454.78	1373.27	1373.27	1543.14
		1500.09	1443.43	1549.79	1503.55	1407.94	1387.39	1447.65	1470.34	1470.34	1453.85
		1547.82	1434.47	1583.14	1500.85	1407.41	1387.39	1456.19	1459.48	1459.48	1526.86
		1527.25	1370.11	1539.2	1428.64	1340.56	1324.82	1404.53	1415.92	1415.92	1499.27
		1532.49	1419.26	1584.66	1506.24	1493.44	1432.35	1467.34	1446.8	1446.8	1508.73
		1519.83	1390.64	1580.11	1426.96	1451.73	1423.34	1430.8	1397.24	1397.24	1535.94
		1502.04	1388.84	1564.94	1499.84	1480.54	1432.34	1426.03	1466.08	1466.08	1521.18
		1461.57	1420.09	1545.76	1429.64	1442.46	1378.44	1494	1483.64	1483.64	1556.7
		1491.68	1406.71	1511.5	1461.33	1361.96	1423.34	1433.62	1471.81	1471.81	1521.99
		1499.32	1456.03	1530.63	1517.97	1412.56	1360.53	1448.82	1432.81	1432.81	1536.19
		1506.95	1353.2	1656.71	1464.02	1470.97	1405.35	1449.06	1402.56	1402.56	1608.62
		1483.97	1340.73	1622.16	1464.35	1400.81	1378.44	1407.35	1391.04	1391.04	1618.57
		1505.32	1376.32	1564.94	1439.01	1419.96	1414.34	1450.94	1413	1413	1551.92
		1507.82	1427.24	1527.61	1531.76	1469.77	1432.34	1461.14	1448.26	1448.26	1623.62
		1452.01	1408.43	1555.85	1382.11	1374.72	1351.59	1433.86	1405.12	1405.12	1551.11
		1561.37	1455.05	1551.82	1503.88	1387.23	1360.53	1513.54	1481.43	1481.43	1575.97
		1522.56	1463.13	1561.91	1503.55	1391.84	1405.35	1490.93	1447.75	1447.75	1632.76
		1446.49	1412.04	1596.81	1453.02	1437.95	1351.59	1465.22	1350.17	1350.17	1585.48
		1429.04	1397.77	1594.79	1448.66	1379.86	1378.44	1408.12	1374.44	1374.44	1569.3
		1477.66	1410.24	1592.76	1504.89	1388.81	1360.52	1484.48	1447.75	1447.75	1589.15
		1470.27	1429.04	1582.14	1467.37	1439.54	1378.44	1475.2	1415.78	1415.78	1560.2
		1510	1336.33	1458.29	1502.2	1451.47	1378.44	1459.26	1414.1	1414.1	1514
		1412.7	1402.2	1531.64	1451.97	1363.94	1396.37	1423.45	1436.33	1436.33	1556.95
		1504.45	1341.63	1541.22	1491.13	1406.75	1351.59	1376.22	1457.65	1457.65	1530.11
		1493.23	1394.17	1571.01	1469.39	1455.31	1378.43	1466.64	1430.48	1430.48	1597.86
		1500.32	1452.41	1587.7	1448.66	1337.16	1414.34	1422.04	1414.91	1414.91	1549.49
		1517.87	1367.41	1588.71	1458.35	1407.54	1405.35	1446.47	1394.04	1394.04	1592.97
		1547.82	1455.12	1561.41	1507.89	1404.51	1342.65	1495.18	1370.08	1370.08	1565.64
		1507.73	1381.72	1569.49	1500.52	1418.11	1396.37	1458.79	1420.39	1420.39	1568.08
		1484.19	1389.67	1532.65	1505.87	1406.75	1405.35	1443.41	1415.92	1415.92	1549.08
		1519.29	1420.99	1563.43	1450.3	1397.78	1396.37	1466.4	1431.71	1431.71	1602.91
		1537.96	1420.01	1583.15	1483.09	1419.96	1477.47	1422.51	1478.27	1478.27	1586.71
		1517.65	1379.02	1590.23	1488.77	1412.96	1405.35	1449.29	1457.65	1457.65	1605.35
		1452.78	1438.01	1567.98	1443.63	1428.95	1360.53	1388.93	1418.34	1418.34	1641.91
		1540.15	1410.31	1616.58	1481.08	1457.96	1414.34	1492.58	1447.16	1447.16	1600.05
		1477.89	1442.53	1522.07	1479.06	1377.48	1360.52	1441.46	1427.33	1427.33	1570.52
		1463.11	1430.78	1519.55	1501.19	1388.42	1414.34	1414.45	1438.16	1438.16	1585.89
		1525.84	1412.94	1592.76	1479.06	1417.58	1468.43	1458.55	1484.74	1484.74	1583.45
		1499	1367.41	1535.17	1482.76	1419.96	1414.34	1447.41	1402.2	1402.2	1515.21
		1569.05	1431.75	1581.63	1503.88	1399.36	1414.34	1463.81	1425.64	1425.64	1551.11
		1484.42	1448.79	1619.62	1489.78	1431.87	1432.34	1439.34	1469.97	1469.97	1584.26
		1489.64	1406.78	1528.62	1453.99	1403.72	1432.34	1446.23	1489.52	1489.52	1522.4
		1459.07	1424.6	1578.59	1451.97	1379.46	1414.34	1427.28	1439.99	1439.99	1536.9
		1451.69	1390.72	1604.92	1510.92	1426.31	1378.44	1472.13	1468.14	1468.14	1559.13
		1542.11	1413.85	1630.79	1506.24	1333.61	1423.34	1501.64	1469.97	1469.97	1522.81
		1502.82	1377.22	1570	1467.37	1354.47	1459.4	1478.51	1462.05	1462.05	1565.64
		1476.8	1398.6	1619.62	1496.81	1371.56	1423.34	1467.34	1415.56	1415.56	1586.71
		1502.27	1420.09	1586.18	1469.35	1416.78	1387.4	1427.75	1400.74	1400.74	1594.6
		1520.38	1385.17	1607.96	1516.62	1460.75	1423.34	1410.23	1468.5	1468.5	1564.42
		1509.68	1413.85	1613.03	1451.64	1422.74	1432.34	1437.69	1421.26	1421.26	1548.67
		1493.55	1478.47	1539.71	1476.37	1369.47	1405.35	1447.41	1375.67	1375.67	1587.52
		1506.95	1391.47	1588.71	1519.31	1407.15	1423.34	1457.14	1449.59	1449.59	1615.3
		1528.89	1411.14	1618.1	1499.17	1412.96	1414.34	1483.06	1427.55	1427.55	1546.24
		1470.81	1439.81	1563.43	1468.68	1434.51	1369.48	1421.1	1324.36	1324.36	1548.67
		1502.04	1385.24	1590.73	1517.97	1400.16	1405.35	1447.41	1428.28	1428.28	1538.78
		1522.34	1384.34	1590.23	1487.09	1429.74	1369.48	1428.92	1448.49	1448.49	1532.95
		1513.82	1395.07	1565.95	1534.76	1386.04	1423.34	1440.99	1436.69	1436.69	1505.75
		1535.55	1449.62	1571.01	1477.08	1407.15	1414.34	1457.14	1431.57	1431.57	1614.08
		1463.74	1401.3	1593.77	1518.98	1429.74	1396.37	1494.71	1358.73	1358.73	1548.27
		1483.65	1435.37	1558.38	1491.46	1433.72	1378.44	1428.45	1457.5	1457.5	1521.44
		1559.41	1461.39	1543.74	1474.39	1416.92	1378.44	1454.07	1430.84	1430.84	1530.51
		1512.73	1407.61	1569.49	1465.02	1329.82	1360.52	1481.64	1413.22	1413.22	1537.97
		1503.36	1435.37	1577.08	1489.11	1438.74	1441.35	1467.58	1486.21	1486.21	1521.44
		1474.62	1433.49	1582.64	1456.97	1404.91	1450.37	1489.04	1453.25	1453.25	1590.12
		1511.64	1388.84	1568.48	1482.76	1390.4	1459.4	1500.69	1458.01	1458.01	1548.67
		1457.22	1384.42	1571.51	1459.69	1430.54	1423.34	1490.69	1473.28	1473.28	1532.54
		1483.42	1438.91	1590.73	1483.76	1394.22	1432.34	1436.99	1445.7	1445.7	1553.29
		1511.64	1406.63	1626.72	1443.63	1489.44	1414.34	1512.36	1436.69	1436.69	1464.08
		1528.67	1420.99	1622.16	1514.59	1448.95	1423.34	1544.88	1436.92	1436.92	1523.62
		1566.08	1466.75	1596.81	1526.7	1422.74	1432.34	1481.88	1481.66	1481.66	1545.17
		1431.53	1390.57	1620.64	1463.34	1419.16	1360.52	1391.1	1411.03	1411.03	1542.58
		1504.23	1364.72	1621.14	1444.3	1414.54	1441.35	1467.88	1421.85	1421.85	1503.06
		1532.72	1425.51	1609.99	1499.51	1444.97	1405.35	1501.16	1462.13	1462.13	1558.58
		1456.04	1371.01	1593.77	1498.83	1367.35	1351.58	1443.64	1389.08	1389.08	1542.99
		1552.83	1387.04	1553.83	1538.48	1336.37	1441.35	1470.01	1413.08	1413.08	1580.04
		1493.86	1405.8	1559.38	1475.4	1397.78	1423.34	1458.32	1398.41	1398.41	1557.76
		1458.85	1389.74	1561.4	1492.81	1403.72	1369.48	1425.4	1480.7	1480.7	1561.83
		1512.19	1397.77	1552.32	1468.68	1383.41	1396.37	1472.37	1441.45	1441.45	1614.08
		1447.89	1357.61	1593.78	1469.69	1449.74	1441.35	1477.8	1418.7	1418.7	1515.36
		1504.77	1424.6	1603.9	1485.07	1455.57	1414.34	1468.05	1411.03	1411.03	1556.29
		1521.79	1488.38	1604.41	1523.33	1454.78	1378.44	1473.55	1414.68	1414.68	1578.97
		1520.7	1446.07	1555.85	1545.54	1401.6	1369.48	1429.63	1482.17	1482.17	1578
		1453.64	1402.2	1581.12	1465.02	1323.27	1378.44	1466.16	1436.47	1436.47	1591.75
		1461.57	1418.28	1584.66	1484.1	1365.91	1351.58	1520.72	1471.3	1471.3	1557.76
		1465.37	1405.8	1611	1534.76	1390	1414.34	1430.33	1405.34	1405.34	1574.74
		1516.33	1385.24	1637.4	1474.05	1444.71	1423.34	1463.1	1429.52	1429.52	1546.24
		1536.09	1401.3	1623.69	1512.94	1444.17	1405.35	1519.77	1493.05	1493.05	1565.23
		1483.88	1418.28	1578.09	1444	1421.41	1360.52	1436.51	1426.96	1426.96	1574.74
		1535.78	1465.01	1651.62	1501.19	1376.95	1378.44	1479.45	1492.54	1492.54	1606.17
		1502.82	1447.88	1627.74	1511.26	1388.28	1423.34	1451.65	1425.36	1425.36	1587.11
		1523.97	1415.65	1641.45	1461.7	1420.75	1396.37	1464.51	1375.9	1375.9	1558.58
		1518.74	1397.77	1595.8	1495.5	1456.37	1423.34	1493.76	1426.09	1426.09	1611.22
		1573.99	1453.31	1625.72	1477.08	1378.93	1432.34	1466.87	1424.26	1424.26	1604.13
		1553.06	1402.2	1566.97	1540.51	1446.16	1387.4	1439.57	1492.4	1492.4	1528.89
		1491.59	1415.58	1584.66	1492.81	1437.95	1360.53	1474.49	1403.37	1403.37	1560.61
		1559.96	1441.62	1629.77	1527.04	1467.78	1441.35	1473.08	1440.43	1440.43	1581.26
		1492.37	1432.66	1565.95	1444.97	1455.97	1459.4	1465.46	1422.07	1422.07	1588.74
		1545.08	1433.56	1614.04	1490.12	1454.78	1378.44	1501.64	1442.63	1442.63	1574.34
		1505	1415.65	1588.2	1519.31	1393.82	1423.34	1476.14	1459.34	1459.34	1524.02
		1486.92	1464.03	1602.89	1486.12	1413.75	1441.35	1458.55	1452.88	1452.88	1539.18
		1515.69	1481.19	1601.88	1481.11	1412.56	1459.4	1505.19	1466.67	1466.67	1558.98
		1453.87	1492.99	1600.87	1492.47	1400.41	1387.4	1478.03	1439.99	1439.99	1526.86
		1557.22	1366.59	1585.17	1553.28	1409.39	1423.34	1504.48	1456.91	1456.91	1614.08
		1550.32	1449.69	1628.76	1527.37	1395.01	1378.44	1503.06	1517.28	1517.28	1592
		1532.72	1444.41	1648.06	1495.5	1448.15	1378.44	1478.03	1489.01	1489.01	1562.64
		1501.18	1438.99	1629.78	1522.01	1467.38	1405.35	1450.47	1462.49	1462.49	1598.27
		1518.51	1456.86	1597.83	1517.29	1434.51	1423.34	1465.69	1428.65	1428.65	1591.19
		1482.33	1467.66	1576.06	1523.36	1414.94	1396.37	1481.88	1456.4	1456.4	1561.83
		1567.4	1464.11	1627.74	1537.47	1396.19	1432.34	1502.82	1429.74	1429.74	1555.18
		1451.92	1416.55	1576.06	1514.63	1425.38	1405.35	1519.77	1486.21	1486.21	1541.21
		1496.27	1421.14	1590.74	1487.13	1435.31	1414.34	1491.64	1468.87	1468.87	1544.21
		1433.47	1469.55	1641.96	1498.53	1461.94	1369.48	1502.35	1429.89	1429.89	1539.18
		1446.58	1428.22	1546.27	1499.17	1388.81	1450.37	1518.11	1446.43	1446.43	1590.93
		1524.06	1466.83	1597.83	1516.28	1409.13	1441.35	1538.4	1542.07	1542.07	1631.54
		1502.04	1436.2	1612.02	1488.77	1447.63	1378.44	1494	1476.8	1476.8	1541.21
		1440.29	1391.54	1590.23	1447.65	1421.29	1459.4	1474.02	1451.19	1451.19	1561.83
		1476.03	1492.01	1604.41	1518.64	1463.8	1423.34	1448.35	1493.42	1493.42	1583.45
		1544.62	1480.28	1598.33	1482.08	1409.92	1414.34	1474.73	1455.81	1455.81	1573.78
		1510.32	1479.37	1528.61	1548.24	1379.46	1387.4	1492.82	1434.64	1434.64	1601.12
		1541.88	1432.66	1620.13	1500.52	1423.53	1423.34	1474.02	1448.63	1448.63	1561.02
		1479.84	1400.4	1525.59	1499.21	1362.75	1423.34	1452.66	1457.65	1457.65	1633.17
		1542.66	1442.53	1589.72	1511.26	1428.69	1459.4	1480.94	1467.4	1467.4	1605.76
		1522.34	1438.08	1606.94	1510.25	1402	1423.34	1490.93	1502.47	1502.47	1607.4
		1513.82	1451.5	1575.56	1493.48	1455.17	1414.34	1534.13	1488.41	1488.41	1585.48
		1530.31	1387.87	1606.94	1511.93	1430.54	1405.35	1446.7	1459.48	1459.48	1622.8
		1465.92	1428.14	1579.6	1555.31	1460.75	1396.37	1514.49	1498.2	1498.2	1570.12
		1483.42	1431.75	1592.25	1446.65	1436.1	1432.34	1477.32	1508.36	1508.36	1609.18
		1492.46	1398.67	1521.06	1498.5	1344.11	1423.34	1486.6	1497.46	1497.46	1604.54
		1454.18	1497.39	1589.22	1534.76	1476.41	1423.34	1482.82	1496.73	1496.73	1544.61
		1499.86	1494.74	1619.11	1533.08	1438.74	1369.48	1556.11	1425.5	1425.5	1638.9
		1564.98	1420.09	1599.34	1494.79	1421.55	1459.4	1475.2	1499.75	1499.75	1543.24
		1479.61	1429.04	1571.51	1515.94	1404.77	1378.44	1482.12	1347.63	1347.63	1560.2
		1478.29	1413.92	1612.01	1496.81	1414.94	1414.34	1440.28	1460.66	1460.66	1561.02
		1514.92	1455.12	1579.1	1514.59	1429.74	1423.34	1504	1486.66	1486.66	1631.95
		1475.48	1420.99	1601.37	1514.93	1345.54	1432.34	1533.9	1466.38	1466.38	1616.93
		1511.09	1439.81	1631.8	1525.69	1438.35	1441.35	1515.74	1435.31	1435.31	1537.56
		1499.32	1371.08	1620.64	1496.14	1447.75	1405.35	1452.19	1423.53	1423.53	1555.07
		1416.36	1460.56	1619.11	1499.51	1427.76	1423.34	1468.05	1459.56	1459.56	1560.76
		1521.24	1468.56	1561.4	1536.79	1436.36	1441.35	1446.7	1428.14	1428.14	1596.23
		1427.28	1479.37	1576.57	1520.33	1412.56	1405.35	1448.82	1448.34	1448.34	1597.45
		1532.81	1440.72	1644	1509.91	1440.33	1414.34	1538.88	1402.28	1402.28	1636.03
		1454.73	1452.41	1589.22	1498.5	1426.57	1414.34	1511.65	1439.48	1439.48	1501.7
		1466.69	1464.11	1622.16	1507.89	1349.48	1423.34	1479.75	1436.92	1436.92	1627.3
		1529.44	1440.72	1594.79	1507.55	1432.53	1387.4	1474.73	1479.01	1479.01	1562.64
		1483.1	1427.31	1597.32	1515.27	1383.28	1405.35	1412.11	1475.33	1475.33	1571.75
		1480.47	1445.17	1588.71	1527.71	1451.33	1423.34	1492.58	1495.26	1495.26	1547.86
		1446.04	1482.1	1581.63	1455.66	1389.86	1459.4	1475.67	1487.31	1487.31	1589.97
		1472.53	1411.14	1642.47	1495.17	1410.97	1441.35	1487.31	1454.71	1454.71	1550.3
		1457.99	1465.01	1547.78	1481.08	1415.34	1459.4	1468.05	1470.34	1470.34	1606.99
		1490.5	1487.47	1545.77	1491.13	1403.19	1396.37	1477.56	1459.85	1459.85	1569.71
		1487.78	1492.92	1612.02	1516.28	1457.16	1450.37	1504	1458.38	1458.38	1593.78
		1494.64	1447.88	1525.09	1499.17	1444.97	1459.4	1490.69	1479.96	1479.96	1556.55
		1472.44	1518.16	1592.76	1463.01	1428.95	1423.34	1457.37	1417.97	1417.97	1554.11
		1451.15	1471.28	1620.13	1491.8	1426.71	1405.35	1475.2	1462.64	1462.64	1571.49
		1488.64	1367.49	1599.85	1536.12	1401.6	1423.34	1510.46	1452.15	1452.15	1577.59
		1533.04	1465.84	1564.44	1499.51	1468.98	1387.4	1449.53	1440.94	1440.94	1542.03
		1526.71	1514.59	1640.95	1527.71	1401.74	1414.34	1509.28	1484.37	1484.37	1532.28
		1500.09	1497.46	1598.84	1510.92	1410.97	1423.34	1499.75	1431.94	1431.94	1593.38
		1528.89	1446.98	1578.59	1498.5	1430.94	1405.35	1530.51	1438.01	1438.01	1540.4
		1499	1441.62	1563.93	1509.24	1404.37	1441.35	1531.93	1472.62	1472.62	1489.56
		1566.31	1402.2	1568.98	1515.61	1414.15	1459.4	1486.84	1464.33	1464.33	1566.2
		1533.59	1453.31	1564.44	1491.8	1430.94	1405.35	1442.16	1491.21	1491.21	1553.7
		1499.86	1412.12	1599.85	1534.09	1452.13	1423.34	1487.55	1439.25	1439.25	1506.71
		1457.44	1480.28	1562.92	1534.43	1438.35	1423.34	1485.9	1458.01	1458.01	1597.05
		1512.73	1436.27	1551.31	1546.89	1448.55	1405.35	1522.61	1499.53	1499.53	1559.8
		1459.3	1483	1588.71	1517.29	1396.99	1450.37	1467.82	1444.24	1444.24	1567.68
		1524.2	1435.37	1600.86	1488.44	1429.74	1414.34	1521.19	1443.65	1443.65	1616.93
		1558.31	1484.74	1553.83	1533.08	1410.97	1414.34	1492.35	1485.84	1485.84	1599.49
		1480.61	1390.64	1590.73	1505.2	1396.59	1423.34	1502.82	1457.65	1457.65	1569.71
		1542.66	1496.48	1566.45	1526.7	1402.39	1450.37	1519.53	1533.72	1533.72	1579.63
		1538.83	1390.57	1626.22	1523.33	1432.13	1423.34	1444.35	1503.57	1503.57	1634.4
		1537.96	1494.66	1607.96	1513.25	1439.14	1441.35	1479.99	1497.46	1497.46	1641.91
		1494.64	1430.85	1548.28	1507.22	1457.56	1423.34	1535.08	1481.07	1481.07	1578
		1492.68	1444.34	1572.52	1527.04	1457.96	1351.59	1505.26	1421.62	1421.62	1512.38
		1488.87	1461.39	1579.6	1498.5	1449.34	1414.34	1453.84	1496.36	1496.36	1565.64
		1504.77	1420.99	1523.07	1505.87	1447.35	1405.35	1471.42	1473.87	1473.87	1533.91
		1580.66	1473.93	1594.28	1529.74	1428.95	1441.35	1483.3	1498.42	1498.42	1599.09
		1522.56	1437.1	1622.67	1515.61	1416.92	1477.47	1475.91	1467.4	1467.4	1624.44
		1530.53	1460.48	1626.73	1480.07	1448.55	1414.34	1511.65	1514.84	1514.84	1596.23
		1550.87	1456.86	1633.33	1499.17	1426.71	1432.34	1474.02	1487.68	1487.68	1556.55
		1496.5	1399.5	1564.44	1456.67	1448.69	1477.47	1476.85	1460.58	1460.58	1553.7
		1517.33	1408.43	1580.61	1508.56	1452.93	1432.34	1505.19	1505.41	1505.41	1553.7
		1535	1438.91	1632.82	1525.69	1458.76	1441.35	1492.58	1518.75	1518.75	1638.23
		1532.49	1391.47	1608.47	1479.73	1466.59	1333.72	1481.64	1459.48	1459.48	1542.03
		1540.56	1498.3	1593.78	1488.44	1427.76	1441.35	1537.69	1509.69	1509.69	1553.7
		1413.65	1452.41	1626.22	1553.28	1432.92	1441.35	1499.51	1490.48	1490.48	1545.83
		1456.67	1468.56	1612.53	1517.29	1419.56	1459.4	1481.41	1482.9	1482.9	1583.45
		1506.41	1463.2	1613.03	1504.52	1451.73	1405.35	1518.35	1453.76	1453.76	1604.54
		1544.53	1456.93	1622.16	1526.02	1427.36	1432.34	1481.64	1488.41	1488.41	1596.23
		1515.78	1415.65	1608.46	1498.5	1392.24	1396.37	1476.21	1495.26	1495.26	1546.24
		1462.97	1420.09	1620.13	1492.14	1438.35	1405.35	1469.54	1463.74	1463.74	1595.42
		1516.33	1484.82	1622.67	1515.94	1369.33	1432.34	1529.79	1490.62	1490.62	1572.56
		1558.08	1438.99	1567.97	1478.39	1438.74	1423.34	1505.49	1473.5	1473.5	1540.81
		1540.47	1487.54	1542.22	1479.39	1351.06	1423.34	1546.78	1408.26	1408.26	1509.14
		1492.68	1469.47	1560.9	1505.2	1439.54	1432.34	1505.26	1464.33	1464.33	1584.26
		1509.14	1432.66	1586.68	1477.71	1408.2	1414.34	1470.95	1462.13	1462.13	1550.3
		1523.97	1447.88	1550.3	1479.73	1397.38	1405.35	1496.37	1420.39	1420.39	1631.95
		1529.21	1472.19	1601.37	1514.26	1401.2	1432.35	1505.42	1459.19	1459.19	1573.93
		1505.55	1410.39	1670.95	1505.87	1414.15	1360.53	1494.47	1453.11	1453.11	1579.22
		1499	1377.3	1584.16	1498.16	1437.15	1432.34	1480.94	1477.25	1477.25	1588.74
		1480.38	1449.69	1630.28	1486.76	1388.28	1423.34	1481.41	1445.19	1445.19	1601.28
		1525.07	1482.1	1586.18	1535.1	1463	1432.34	1514.49	1541.92	1541.92	1631.54
		1538.51	1442.53	1608.46	1516.95	1431.73	1432.34	1462.63	1484.37	1484.37	1588.34
		1495.73	1466.83	1601.37	1489.11	1375.65	1378.44	1489.27	1450.46	1450.46	1613.26
		1517.96	1421.97	1610.49	1506.54	1372.49	1432.34	1493.76	1441.08	1441.08	1626.89
		1488.64	1431.75	1604.91	1525.35	1430.54	1423.34	1496.13	1487.68	1487.68	1577.59
		1506.95	1453.31	1575.05	1476.71	1411.77	1432.34	1460.27	1460.58	1460.58	1543.8
		1527.57	1489.28	1558.37	1499.17	1454.78	1423.34	1473.08	1463.88	1463.88	1566.05
		1519.06	1428.14	1624.19	1518.98	1420.75	1396.37	1522.38	1527.23	1527.23	1629.9
		1534.45	1496.48	1591.24	1507.55	1466.59	1468.43	1473.08	1485.47	1485.47	1605.76
		1519.06	1403.1	1591.24	1496.81	1400.02	1396.37	1529.56	1494.3	1494.3	1628.52
		1519.06	1474.01	1610.49	1525.01	1427.5	1450.37	1518.82	1478.5	1478.5	1626.48
		1514.92	1451.5	1623.68	1498.83	1458.36	1414.34	1509.28	1495.34	1495.34	1627.86
		1518.74	1449.77	1584.66	1506.88	1474.02	1396.37	1529.32	1435.45	1435.45	1595.01
		1511	1476.73	1578.08	1516.28	1407.41	1387.4	1518.35	1487.17	1487.17	1564.83
		1510.23	1466.83	1646.02	1523.66	1456.37	1468.43	1508.81	1463.74	1463.74	1599.09
		1519.51	1474.01	1563.43	1496.81	1440.33	1414.34	1512.36	1471.66	1471.66	1593.63
		1540.7	1459.5	1652.13	1487.09	1459.55	1450.37	1520.48	1478.5	1478.5	1617.75
		1520.61	1439.81	1612.01	1515.61	1418.37	1441.35	1492.58	1473.13	1473.13	1595.01
		1535.78	1451.43	1616.58	1453.32	1458.36	1450.37	1453.84	1482.9	1482.9	1587.52
		1514.37	1491.1	1577.58	1525.69	1389.47	1396.37	1539.35	1458.38	1458.38	1551.11
		1565.76	1466.75	1590.73	1517.63	1412.96	1405.35	1492.58	1481.43	1481.43	1622.8
		1513.51	1489.28	1650.6	1533.75	1411.11	1396.37	1502.82	1506.15	1506.15	1545.83
		1516.24	1435.37	1612.52	1470.7	1474.16	1405.35	1512.59	1478.13	1478.13	1596.64
		1491.59	1450.6	1592.76	1508.23	1459.95	1387.4	1525.76	1442.26	1442.26	1625.26
		1573.76	1413.85	1628.25	1525.35	1427.1	1468.43	1473.55	1497.32	1497.32	1597.2
		1542.66	1454.22	1611.51	1514.59	1429.74	1468.43	1547.97	1523.17	1523.17	1545.02
		1531.95	1401.3	1571.01	1517.63	1430.54	1459.4	1555.88	1482.17	1482.17	1600.87
		1481.56	1452.33	1615.56	1487.76	1361.04	1414.34	1510.7	1481.8	1481.8	1591.34
		1546.81	1437.1	1621.14	1522.65	1473.22	1423.34	1563.55	1500.49	1500.49	1616.12
		1543.75	1447.05	1561.91	1507.55	1454.38	1387.4	1462.86	1462.86	1462.86	1628.12
		1535.78	1456.86	1579.1	1522.99	1445.76	1468.43	1526.47	1470.56	1470.56	1580.45
		1509.46	1454.22	1620.13	1515.61	1441.53	1414.34	1507.86	1471.3	1471.3	1608.21
		1567.72	1476.73	1564.44	1507.22	1399.36	1423.34	1511.65	1482.76	1482.76	1640.68
		1580.11	1494.74	1603.4	1507.22	1484.65	1414.34	1464.51	1489.23	1489.23	1564.01
		1545.4	1464.11	1613.03	1488.44	1423.53	1360.53	1512.36	1482.76	1482.76	1607.14
		1537.96	1406.78	1623.68	1526.36	1413.75	1441.35	1480.7	1480.56	1480.56	1568.08
		1519.83	1436.27	1582.13	1480.07	1419.16	1414.34	1535.32	1477.39	1477.39	1554.11
		1514.05	1454.22	1596.81	1515.94	1482.66	1414.34	1521.19	1507.48	1507.48	1606.17
		1513.51	1426.33	1580.11	1507.55	1446.96	1405.35	1478.27	1483.49	1483.49	1612.04
		1495.41	1487.54	1614.55	1537.13	1448.55	1405.35	1495.89	1470.79	1470.79	1579.22
		1525.93	1502.84	1600.36	1536.79	1419.56	1423.34	1533.11	1452.74	1452.74	1569.3
		1504.54	1465.92	1585.67	1488.77	1469.77	1423.34	1514.73	1486.29	1486.29	1584.67
		1531.4	1522.71	1600.86	1498.83	1412.16	1423.34	1507.62	1435.82	1435.82	1620.35

## Sheet: Figure2Aii
Figure 2Aii
			Fdot=0.5pN/sec	Fdot=1.5pN/sec	Fdot=5pN/sec
		Rupture F (pN)	6.46147	30.4122	23.1399
			12.1846	30.991	26.6057
			16.0815	33.2732	30.3382
			16.0815	34.1166	30.8714
			16.0815	34.3647	32.2044
			17.5476	36.1011	26.8723
			22.0537	33.5709	29.2717
			24.9319	30.8918	29.2717
			24.6139	32.992	33.0042
			23.5521	33.2732	35.4036
			22.5765	33.5709	42.0686
			18.5987	41.6742	43.6683
			12.1522	24.4587	29.2717
			4.87034	34.6789	44.7232
			4.85956	36.6799	23.3688
			7.54917	37.7548	28.2198
			16.184	21.8623	28.4893
			25.6488	21.8623	29.0283
			25.6488	21.8623	30.6453
			25.6488	27.022	21.4823
			9.28475	31.851	21.7518
			13.6992	40.8308	30.6453
			13.8285	39.4251	17.7093
			13.9633	40.8308	22.5603
			14.9604	30.4122	17.4398
			16.0708	33.2732	27.6808
			17.7578	37.4903	24.9858
			23.4227	38.5321	31.1843
			25.8105	40.0205	36.3048
			28.3276	39.7228	24.4468
			31.6856	30.7099	29.5673
			30.0794	44.2706	33.8793
			47.1226	41.3931	31.1843
			9.99084	32.7109	31.9928
			25.7458	40.8308	32.8013
			28.581	42.7988	34.6878
			38.9837	34.1166	35.7677
			55.9783	34.96	35.2268
			40.3365	26.4432	39.8083
			40.4821	39.4251	41.4253
			46.0931	33.2732	43.0423
			31.2221	41.3931	23.1023
			32.424	42.5342	29.8098
			12.2331	43.3776	11.9232
			13.4297	21.8623	22.3038
			27.7186	21.8623	31.9391
			28.1174	32.1321	29.8098
			30.0147	32.4298	30.8745
			29.8853	33.5709	26.0302
			30.4243	35.2577	30.8745
			32.2839	35.5388	31.4068
			45.6834	39.4251	19.1098
			23.4281	42.2531	36.464
			27.9881	21.5812	28.4789
			27.9881	30.1476	30.3421
			33.7015	34.6789	30.6083
			26.5489	35.82	30.6083
			31.885	35.82	33.8023
			34.8495	37.7548	16.4481
			9.92077	37.7548	25.4978
			28.5055	37.7548	27.9466
			29.7452	33.5709	29.5436
			32.7366	38.5817	33.27
			27.5946	39.144	36.1978
			27.7186	25.2856	24.167
			27.8641	28.1631	26.5625
			24.463	29.8665	33.27
			30.0147	32.7109	23.6347
			47.1279	25.021	28.4789
			49.0899	29.2876	29.5436
			20.4474	31.2887	30.8745
			26.5489	42.7988	32.2053
			32.8552	37.4903	32.7376
			40.7839	37.4903	34.3347
			47.7801	23.5987	17.2466
			15.3108	21.8623	20.4406
			31.0873	21.8623	19.3759
			32.424	42.2531	20.1745
			32.424	24.4587	30.6083
			35.0274	33.8355	33.8023
			36.003	19.9274	35.1332
			41.3067	31.851	21.5053
			33.6907	35.82	19.6421
			27.3035	35.82	18.3113
			23.6211	43.3776	28.2128
			29.2817	38.0029	28.4789
			30.2141	39.144	29.5436
			11.9636	41.6742	31.1406
			19.4611	34.4143	41.5212
			24.7002	30.1476	31.8859
			31.1412	38.3006	32.1521
			16.0977	38.5817	34.2814
			20.4205	40.8308	35.3461
			22.5388	24.1776	28.958
			24.1558	25.5667	35.6123
			27.6377	32.4298	35.8784
			16.6529	29.2876	30.2889
			20.8409	31.2887	26.2963
			13.3758	36.1011	37.2093
			19.9947	37.4903	33.7491
			21.8866	43.3776	36.1446
			22.1507	23.5987	38.274
			24.2905	34.1166	38.274
			28.7211	34.4143	38.274
			12.2439	41.112	27.8934
			13.9417	37.1926	29.4904
			31.567	31.2887	32.1521
			24.7002	36.6799	34.0153
			27.1149	41.3931	34.8138
			27.503	42.3854	35.0799
			29.6913	42.3854	36.9431
			30.2141	42.7988	37.4755
			33.7392	30.7099	29.2242
			34.1434	43.0965	37.2093
			4.6763	19.6463	37.2093
			23.9995	24.1776	37.4755
			24.7002	34.1166	37.4755
			32.9091	40.2851	37.7416
			15.5587	43.0965	39.3386
			18.3831	20.192	40.4033
			19.8653	33.8355	27.8934
			14.2004	38.3006	29.4904
			15.2677	21.0189	34.0153
			17.5854	32.8432	28.1595
			20.566	31.2887	28.1595
			21.2074	34.4143	31.3536
			21.7626	36.6799	36.677
			24.2905	37.4903	38.8063
			30.2141	43.9729	31.0874
			9.05298	36.9445	31.6197
			14.2004	37.1926	32.6844
			20.8409	37.1926	34.5476
			21.3476	39.4251	35.6123
			22.9376	31.2887	37.7416
			11.2952	40.2851	38.0078
			19.8653	43.9729	31.6197
			21.4823	31.851	34.8138
			24.2905	36.1011	39.6048
			28.1983	40.2851	46.259
			8.1798	28.1631	16.7142
			13.3758	29.5688	31.0874
			17.332	30.4122	9.52768
			22.8137	34.6789	16.7142
			23.0832	32.7109	18.3113
			24.5546	41.6742	29.2242
			12.5295	33.2732	29.2242
			13.0847	36.7295	32.6844
			17.968	39.4251	33.4829
			17.968	27.3031	34.5476
			18.2429	29.2876	36.9431
			20.2804	31.2887	38.8063
			20.8409	39.144	52.6471
			22.4094	43.9729	42.0003
			29.2817	38.3006	45.9929
			33.4643	30.991	32.1521
			9.71056	38.8629	36.677
			20.151	33.8355	41.7342
			22.9376	34.4143	40.6695
			23.6222	35.5388	32.1521
			13.2248	30.7099	38.8063
			14.2004	39.4251	40.6695
			18.5232	42.2531	40.9357
			19.2077	40.5662	44.3959
			21.8866	40.5662	45.7267
			23.7407	43.3776	45.9929
			18.9329	43.9729	53.4456
			26.3225	43.9729	39.0725
			28.8505	31.851	40.1372
			32.2138	34.96	49.1869
			14.8472	34.96	38.5401
			15.8228	36.1011	39.3386
			28.1983	40.0205	15.1172
			28.457	27.5843	40.6695
			33.6044	41.9719	53.4456
			16.157	31.5698	36.4108
			18.0058	30.4122	39.871
			21.962	28.1631	39.871
			29.0768	29.5688	43.8635
			29.3409	34.6789	52.1148
			28.4893	41.6742	32.4182
			16.0276	33.2732	39.871
			18.728	36.6799	42.7988
			27.0232	39.4251	43.5974
			6.6167	41.3931	45.4605
			9.2578	31.5698	47.3237
			18.0058	31.5698	49.4531
			20.3235	34.96	43.8635
			23.9887	39.144	47.5899
			12.1415	44.2706	47.8561
			29.4703	29.0065	51.8486
			27.6916	27.8654	52.3809
			18.3184	30.991	37.7416
			21.962	41.9719	40.9357
			25.2068	43.3776	42.2665
			8.56249	32.1321	43.8635
			21.8165	38.5817	47.8561
			28.2414	33.5709	49.1869
			23.6275	27.3031	49.9854
			27.8264	35.5388	50.5178
			28.5486	37.1926	40.9357
			29.6212	37.7548	50.5178
			5.06977	38.3006	44.3959
			18.8682	38.5817	49.9854
			24.6786	24.1776	49.4531
			29.2062	40.0205	43.5974
			29.6158	40.5662	50.2516
			29.9392	32.7109	50.5178
			32.9415	36.3822	42.2665
			13.7423	39.4251	44.9282
			23.6275	41.6742	36.677
			29.7614	30.1476	48.6546
			23.9887	36.6799	49.4531
			26.9047	42.7988	51.3163
			12.8368	29.5688	51.3163
			13.4782	37.4903	42.5327
			23.2071	42.7988	44.9282
			24.1396	33.5709	47.3237
			24.6786	36.3822	48.6546
			25.4817	38.5817	39.6048
			18.0058	38.5817	45.7267
			25.2068	41.6742	42.2665
			25.6111	23.3176	42.7988
			34.4776	34.6789	47.8561
			9.40872	41.9719	47.8561
			20.054	22.7223	40.4033
			23.3527	32.7109	38.5401
			28.6866	35.5388	29.4904
			32.4025	38.3006	40.4033
			22.2369	27.3031	40.9357
			23.6275	25.021	40.9357
			12.6966	28.4442	49.1869
			24.6786	39.144	50.5178
			29.4703	41.3931	39.0725
			8.2876	38.0029	39.0725
			8.70802	26.4432	50.6242
			19.4395	27.8654	53.0198
			23.5197	30.1476	47.0576
			24.3067	34.96	42.7988
			44.5623	37.1926	49.8257
			16.1193	40.2851	43.065
			18.7819	18.4887	51.1566
			21.644	30.7099	58.5781
			23.1317	37.1926	60.9996
			20.2426	37.1926	60.9996
			26.1986	39.7228	61.5377
			29.4703	22.4411	38.1293
			34.3267	34.1166	53.4659
			32.9307	37.7548	60.9996
			33.7446	42.2531	64.2284
			43.9155	39.144	23.1399
			27.2766	39.144	26.6057
			30.6884	36.6799	30.3382
			32.2354	30.1476	30.8714
			33.211	30.1476	32.2044
			35.9491	30.1476	26.8723
			43.9155	25.021	29.2717
			23.6545	31.851	29.2717
			23.924	38.5817	33.0042
			32.5103	35.2577	35.4036
			34.8549	24.7398	42.0686
			36.3372	34.4143	43.6683
			20.2426	34.96	29.2717
			29.3356	35.82	44.7232
			34.9951	38.3006	23.3688
			34.3483	38.3006	28.2198
			40.9941	43.3776	28.4893
			42.6111	20.7212	29.0283
			43.2525	24.1776	30.6453
			9.85609	30.4122	21.4823
			10.2657	31.2887	21.7518
			13.8447	43.9729	30.6453
			14.8041	32.3967	17.7093
			16.2163	15.1316	22.5603
			22.0213	35.2577	17.4398
			9.85609	40.2851	27.6808
			10.2657	15.9584	24.9858
			11.1174	29.2876	31.1843
			18.2483	34.1166	36.3048
			20.2696	37.4903	24.4468
			26.8723	32.992	29.5673
			28.2576	38.0029	33.8793
			5.86749	40.8308	31.1843
			28.0743	34.1166	31.9928
			28.2198	34.96	32.8013
			28.6133	40.5662	34.6878
			9.18773	40.8308	35.7677
			22.3447	31.5698	35.2268
			23.4658	39.4251	39.8083
			23.7407	33.2732	41.4253
			26.716	35.2577	43.0423
			27.2442	35.5388	23.1023
			29.7075	38.0029	29.8098
			16.3942	41.6742	11.9232
			21.4823	27.022	22.3038
			31.0496	32.1321	31.9391
			23.4658	37.1926	29.8098
			24.2959	38.8629	30.8745
			29.2655	42.5342	26.0302
			20.3564	16.8184	30.8745
			21.5362	22.1435	31.4068
			30.365	39.144	19.1098
			31.7611	40.0205	36.464
			20.6199	38.5817	28.4789
			23.5683	21.5812	30.3421
			24.5331	30.7099	30.6083
			27.6269	35.82	30.6083
			27.7778	29.8665	33.8023
			32.2785	30.991	16.4481
			19.8006	31.851	25.4978
			22.5064	35.4892	27.9466
			22.9161	38.5652	29.5436
			26.522	42.5342	33.27
			27.4976	43.3776	36.1978
			29.287	43.3776	24.167
			29.438	20.192	26.5625
			29.5673	33.5709	33.27
			30.8771	37.4903	23.6347
			31.3784	38.5817	28.4789
			32.7043	39.7228	29.5436
			20.1564	33.0086	30.8745
			20.7762	41.3931	32.2053
			25.099	17.6618	32.7376
			28.0635	27.8654	34.3347
			32.2623	34.1166	17.2466
			33.8308	38.3006	20.4406
			38.0781	39.144	19.3759
			11.4623	40.0205	20.1745
			19.8653	40.0205	30.6083
			23.0185	41.6742	33.8023
			37.5284	41.7569	35.1332
			28.1605	43.3776	21.5053
			29.6967	29.8665	19.6421
			32.7474	30.1476	18.3113
			36.8438	32.1321	28.2128
			12.9041	33.0086	28.4789
			13.1468	33.0086	29.5436
			22.8282	34.4143	31.1406
			5.48371	34.4143	41.5212
			33.1826	36.9445	31.8859
			47.9553	36.9445	32.1521
			51.6485	38.0029	34.2814
			21.8185	39.7228	35.3461
			16.5083	39.6897	28.958
			28.5891	33.5709	35.6123
			33.8994	38.8629	35.8784
			39.7407	39.144	30.2889
			27.3943	40.5662	26.2963
			34.5632	41.3931	37.2093
			26.3323	43.3776	33.7491
			36.6873	31.851	36.1446
			14.5169	34.1166	38.274
			34.5632	38.8629	38.274
			36.9528	41.112	38.274
			19.0306	20.7212	27.8934
			43.5906	30.4122	29.4904
			39.4752	32.1321	32.1521
			40.2717	33.8355	34.0153
			34.9614	36.9445	34.8138
			19.6911	37.1926	35.0799
			20.5156	40.0205	36.9431
			23.9295	27.022	37.4755
			25.6935	39.4251	29.2242
			28.6702	40.2851	37.2093
			33.7418	37.1926	37.2093
			20.5117	37.7548	37.4755
			23.9295	38.5817	37.4755
			11.2452	24.1776	37.7416
			28.4498	36.3822	39.3386
			28.4498	39.4251	40.4033
			29.7727	40.5662	27.8934
			29.9932	30.1476	29.4904
			32.529	36.7295	34.0153
			19.6298	42.7988	28.1595
			23.9295	29.5688	28.1595
			25.6935	42.7988	31.3536
			30.5445	33.5709	36.677
			32.7495	38.5817	38.8063
			30.6547	41.9719	31.0874
			31.3163	23.3176	31.6197
			31.7572	41.9719	32.6844
			19.1887	43.9729	34.5476
			25.6935	22.7223	35.6123
			19.1887	32.7109	37.7416
			25.914	35.5388	38.0078
			31.4265	38.5817	31.6197
			26.355	27.3031	34.8138
			8.37874	27.3031	39.6048
			23.4885	38.0029	46.259
			25.914	26.4432	16.7142
			26.2447	35.2577	31.0874
			27.4575	40.2851	9.52768
			28.8908	27.5843	16.7142
			30.324	29.8665	18.3113
			27.237	20.5558	29.2242
			12.7887	30.7099	29.2242
			31.5312	34.1166	32.6844
			35.0647	37.1926	33.4829
			20.2913	37.1926	34.5476
			15.2197	37.7548	36.9431
			24.365	40.0205	38.8063
			29.3317	34.1331	52.6471
			17.2042	38.6644	42.0003
			28.6702	40.6158	45.9929
			17.2042	43.7249	32.1521
			17.6453	26.6913	36.677
			12.5738	27.2535	41.7342
			33.8465	38.1021	40.6695
			25.032	41.4592	32.1521
			25.032	42.3027	38.8063
			27.237	33.8851	40.6695
			27.237	36.4318	40.9357
			33.7418	32.7274	44.3959
			29.001	35.5884	45.7267
			22.827	35.8696	45.9929
			30.324	40.037	53.4456
			31.7572	42.3027	39.0725
			25.032	37.2753	40.1372
			33.8465	40.3347	49.1869
			32.7495	41.1947	38.5401
			34.2985	33.0086	39.3386
			25.1423	28.9404	15.1172
			23.2625	26.9724	40.6695
			31.0957	21.6969	53.4456
			31.9778	37.821	36.4108
			23.3783	39.7724	39.871
			29.7727	43.4272	39.871
			30.5445	31.2887	43.8635
			18.7477	31.851	52.1148
			24.8115	39.2267	32.4182
			34.9545	21.4323	39.871
			30.2138	37.2753	42.7988
			30.2138	32.1486	43.5974
			35.175	37.821	45.4605
			21.945	39.2267	47.3237
			22.827	29.2546	49.4531
			28.119	34.7285	43.8635
			34.8387	35.3073	47.5899
			22.6065	37.2753	47.8561
			26.9062	41.4592	51.8486
			20.8425	36.9941	52.3809
			33.9622	38.9621	37.7416
			35.0647	39.0117	40.9357
			29.9932	24.4587	42.2665
			8.92999	30.4122	43.8635
			17.094	35.8696	47.8561
			23.8137	38.6644	49.1869
			25.3627	40.3347	49.9854
			28.6702	35.0096	50.5178
			5.628	41.1781	40.9357
			17.6453	26.9724	50.5178
			26.1345	38.9621	44.3959
			24.2602	39.5078	49.9854
			22.6065	39.7724	49.4531
			28.0087	23.913	43.5974
			29.001	38.3833	50.2516
			31.9778	41.1781	50.5178
			22.7112	38.3833	42.2665
			29.001	38.3667	44.9282
			14.6685	38.9621	36.677
			27.5678	29.5357	48.6546
			14.7788	35.8696	49.4531
			28.7805	32.7274	51.3163
			34.6238	38.1021	51.3163
			26.0242	35.8696	42.5327
			30.5445	36.4318	44.9282
			21.1732	24.1941	47.3237
			24.2602	28.9404	48.6546
			21.6087	33.8851	39.6048
			22.0553	33.8851	45.7267
			27.7883	35.5884	42.2665
			30.2138	41.1781	42.7988
			16.9838	39.5078	47.8561
			34.1827	40.3347	47.8561
			22.1655	43.4272	40.4033
			15.771	26.6913	38.5401
			20.2913	26.3936	29.4904
			24.0398	28.9404	40.4033
			29.5523	30.4122	40.9357
			29.7727	37.8045	40.9357
			21.063	37.5399	49.1869
			21.063	44.006	50.5178
			21.945	26.129	39.0725
			31.0957	27.2535	39.0725
			22.386	34.7285	50.6242
			16.3223	37.2753	53.0198
			29.9932	38.6644	47.0576
			32.6337	41.4758	42.7988
			33.0802	22.5073	49.8257
			22.386	28.3781	43.065
			32.4188	26.4101	51.1566
			22.0553	38.9621	58.5781
			23.4885	42.6003	60.9996
			24.2602	28.3781	60.9996
			28.2237	30.4122	61.5377
			25.1423	30.0318	38.1293
			26.1345	39.7724	53.4659
			32.4188	38.1021	60.9996
			28.0087	41.4592	64.2284
			28.7805	41.7735	29.7176
			31.9778	40.6158	39.1991
			16.5428	24.7398	28.7805
			20.5283	41.1781	34.4584
			21.2835	38.9621	23.8193
			20.7323	38.9621	27.8434
			26.1345	34.7285	32.529
			28.3395	42.0215	32.529
			14.6685	39.5078	34.4584
			30.9855	41.7569	32.529
			31.0957	28.3781	15.2749
			20.9528	38.3667	39.1991
			28.119	41.7569	39.1991
			27.7883	35.8696	33.5213
			33.8465	38.1021	23.8193
			25.6935	31.5698	39.1991
			26.0242	37.2753	41.0734
			23.2625	42.8649	28.7805
			24.2602	27.5347	30.6547
			30.2138	33.8851	34.4584
			28.6702	39.7724	39.1991
			14.5527	33.8851	33.5213
			18.3012	34.4639	36.3877
			29.7727	21.9615	36.3877
			31.4265	35.5884	25.8589
			15.545	39.7724	27.8434
			19.4148	34.4639	36.3877
			23.4885	35.0096	36.3877
			25.914	42.6003	33.5213
			29.001	33.0086	43.995
			24.15	26.4101	45.8693
			25.1423	26.9724	26.9062
			23.9295	28.3781	35.4506
			30.2138	29.2546	31.5919
			18.417	32.7274	36.3877
			10.5892	35.3238	36.3877
			15.33	37.2753	37.3249
			24.9162	41.1781	37.3249
			25.914	23.913	37.3249
			25.6935	37.821	35.4506
			16.9838	41.1781	31.5919
			17.6453	42.5838	31.5919
			23.8137	40.3347	42.0656
			25.2525	43.1461	20.0708
			28.6702	34.1827	43.0579
			24.2602	36.9941	26.9062
			26.1896	31.2887	35.4506
			31.206	36.9941	30.6547
			29.442	36.9941	32.529
			31.9778	38.3833	29.7176
			21.6087	28.6592	40.1362
			27.4575	28.9404	42.0656
			16.9838	39.2267	33.5213
			14.5527	40.6158	34.4584
			28.7805	24.7398	43.0579
			34.6238	33.0086	25.8589
			26.1345	38.6644	38.2069
			30.5445	39.2267	38.2069
			21.1732	40.6158	41.0734
			24.15	26.9724	28.7805
			18.9683	35.8696	28.8356
			21.2835	28.0969	31.5919
			30.324	30.1311	31.5919
			31.5312	39.2267	35.4506
			21.6087	37.2753	39.1991
			21.945	41.7569	43.0579
			24.4808	30.1311	31.5919
			27.0165	35.8696	21.0079
			29.001	37.2753	43.0579
			23.6043	32.7274	29.7176
			23.3727	35.5884	32.529
			22.9372	38.9621	36.3877
			28.56	34.7285	43.995
			27.0165	36.4318	21.0079
			31.6415	39.7724	37.7107
			28.56	35.0096	28.7805
			30.9855	41.1781	37.4903
			24.9217	43.4272	39.1991
			30.539	30.991	39.2212
			33.9622	36.9941	31.5919
			39.3645	18.3729	38.2069
			23.1578	24.1941	39.1991
			40.1418	24.1941	39.1991
			31.0902	35.0096	45.9244
			31.0902	38.3833	25.8589
			32.3085	30.1311	41.0734
			35.9468	41.4592	34.4584
			36.6138	38.9621	41.0734
			25.473	41.7735	45.8693
			32.744	36.9941	21.945
			21.6142	38.9621	32.529
			27.2315	41.7735	24.9217
			27.4575	34.7285	36.3877
			27.3417	36.4318	36.3877
			28.0143	40.3347	38.2069
			23.1578	30.4122	34.4584
			26.6857	29.8334	36.3877
			41.564	38.6644	22.8821
			26.0242	29.8334	31.5919
			24.0398	33.0086	37.3249
			27.3417	42.3027	41.0734
			33.5213	27.5181	28.7805
			33.2952	42.5838	29.7176
			25.5777	28.0969	33.5213
			28.3395	28.3781	37.3249
			33.8465	36.1507	37.3249
			20.6165	42.0215	44.877
			33.1905	33.6039	11.5264
			36.6248	33.6039	37.3249
			23.053	25.021	38.2069
			24.7068	30.1311	39.1991
			31.873	33.4386	39.1991
			16.3223	21.1347	42.0656
			32.088	30.1311	33.5213
			38.3723	35.5884	40.1362
			23.3727	23.6318	23.8193
			36.8287	36.9941	27.8434
			37.1595	8.51655	25.8589
			28.7805	33.0086	33.5213
			27.2315	35.8696	34.4584
			25.473	36.6964	43.995
			27.2315	28.0969	26.9062
			14.6685	30.1311	25.8589
			33.0802	35.8696	26.9062
			7.06676	40.897	27.8434
			28.3406	40.897	32.529
			29.668	31.8675	45.8693
			33.7418	31.8675	34.4584
			33.8465	40.3347	32.529
			29.7727	30.991	41.0734
			35.616	35.8696	28.7805
			23.5987	40.897	31.5919
			28.3395	22.7884	45.8693
			25.3627	21.4323	23.8193
			28.7805	35.3073	30.6547
			40.3567	38.1021	29.7176
			32.2038	30.7099	44.877
			39.9158	38.3833	30.6547
			27.2315	43.4272	23.8193
			36.2775	32.7274	25.8589
			36.939	40.6158	38.2069
			27.3417	32.1652	43.0579
			26.2447	34.4639	45.8693
			29.5523	36.4318	23.8193
			31.7572	29.2546	30.6547
			32.9755	32.1652	40.1362
			41.2388	32.7274	45.8693
			22.9372	34.1827	45.8693
			22.0553	41.1781	34.4584
			26.9062	41.4592	40.1362
			27.5678	41.4592	44.877
			33.2952	41.1781	35.4506
			20.6165	39.2267	37.3249
			33.1905	43.1461	45.8693
			35.616	43.1461	34.4584
			36.498	43.1461	31.5919
			24.2602	29.8334	35.4506
			24.591	33.3228	35.4506
			21.3993	40.6158	39.1991
			27.2315	41.1781	32.529
			25.8093	26.4101	25.8589
			26.129	34.7285	26.9062
			34.949	31.8675	31.5919
			33.6315	34.4639	31.5919
			23.8193	35.5884	37.3249
			29.883	39.2267	38.2069
			37.6005	41.4592	25.8589
			26.9062	32.7274	37.3249
			26.4653	34.1827	26.9062
			32.088	26.6913	26.9062
			32.9755	26.9724	41.0734
			34.4032	27.5347	34.4584
			27.2315	32.1652	35.4506
			27.0165	35.3073	30.6547
			29.7727	40.6158	35.4506
			33.1905	35.0096	28.7805
			25.1423	41.1781	28.7805
			27.5678	33.3228	30.6547
			37.0493	42.0215	35.4506
			15.6552	34.7285	24.9217
			30.4342	38.6644	37.3249
			31.3218	40.037	29.7176
			32.088	33.3228	37.3249
			34.8443	34.7285	43.995
			35.5057	38.6644	38.2069
			22.1655	40.037	26.9062
			32.529	42.3027	40.1362
			35.8365	30.7099	46.7512
			25.1423	36.9941	26.9062
			31.3218	38.9621	42.0656
			33.0802	40.037	45.8693
			25.3627	38.1021	43.995
			30.2138	40.6158	25.8589
			32.529	40.897	35.4506
			12.243	43.4272	21.945
			24.2602	42.3027	37.3249
			30.324	27.8158	38.2069
			39.8055	31.5698	40.1362
			37.2698	40.037	43.995
			27.5678	43.7249	45.8693
			34.8443	36.4318	32.529
			33.8465	41.4592	38.2069
			38.1683	37.821	41.0734
			29.001	26.4101	29.7176
			28.3395	33.8851	35.4506
			33.6315	34.4639	42.0656
			25.3627	41.1781	27.8434
			27.7827	14.222	38.2069
			24.4752	38.3667	34.4584
			24.591	25.021	26.9062
			33.8465	38.6644	36.3877
			28.3395	40.9135	40.1362
			29.001	34.7285	33.5213
			29.883	40.6158	41.0734
			26.4653	34.1827	28.7805
			24.4808	37.2753	30.6547
			25.473	27.8158	33.5213
			29.001	37.821	34.4584
			31.7572	38.3667	43.995
			33.411	39.7724	34.4584
			36.272	42.5838	23.8193
			32.6392	35.5884	38.2069
			29.3317	35.5884	23.8193
			37.6005	37.5399	37.3249
			24.2602	34.4639	26.9062
			27.4575	26.9724	29.7176
			39.0393	35.0096	33.5213
			31.6415	37.821	36.3877
			27.7827	22.7884	40.1362
			34.8443	35.8696	45.8693
			27.2315	40.897	28.7805
			5.628	29.8334	24.9217
			20.7323	29.8334	42.0711
			33.411	36.6964	44.877
			29.442	26.6913	30.6547
			34.8443	32.1652	40.1362
				34.1827	40.1362
				35.5884	44.877
				37.2753	42.0656
				38.9621	42.0656
				42.8649	38.2069
				14.7677	42.0656
				35.3073	32.529
				35.0096	39.1991
				40.037	40.1362
				35.3073	34.4584
				42.0215	46.7512
				42.5838	39.1991
				40.6158	43.0027
				15.0323	31.647
				25.5667	43.8296
				33.0086	50.3349
				35.3073	51.2715
				36.1507	42.8374
				21.4323	46.5859
				26.6913	49.3972
				32.7274	32.6392
				38.3833	47.523
				42.8649	73.8176
				38.9621	49.3972
				29.5357	40.9631
				34.4639	50.3344
				30.1311	46.5859
				9.69071	52.2086
				35.3073	67.1475
				35.8696	40.9631
				36.6964	40.9631
				37.821	42.8374
				41.7569	46.5859
				28.6758	56.9494
				37.2753	58.7134
				41.7569	48.4601
				34.1827	51.2715
				18.0918	37.2698
				30.7099	40.0811
				36.9941	33.5213
				35.3073	36.3326
				37.821	44.7668
				37.821	37.2698
				41.1781	53.1457
				31.5698	56.9494
				43.1461	89.8039
				28.3781	30.7099
				33.6039	41.9002
				35.5884	50.3344
				36.6964	44.7668
				38.9621	52.2086
				38.9621	52.2086
				41.1781	24.2602
				26.9724	47.523
				32.4629	52.2086
				32.4629	42.8374
				34.4639	52.2086
				35.5884	59.6505
				38.9621	46.5859
				38.9621	42.8374
				41.7569	49.3972
				42.0215	50.3344
				42.8649	48.4601
				22.2261	40.9631
				34.7285	42.8374
				35.0096	40.0811
				35.0096	42.8374
				26.129	45.6487
				31.8675	51.2715
				32.1652	45.6487
				34.1827	56.9494
				34.4639	20.4566
				37.2753	29.7727
				37.821	37.2698
				39.5078	45.6487
				40.897	48.4601
				26.4101	53.1457
				39.8055	56.0123
				33.9347	41.9002
				38.3998	64.281
				38.681	11.361
				34.497	51.2164
				38.3998	51.2715
				38.681	51.2715
				34.497	55.02
				40.682	45.6487
				40.9631	47.523
				40.682	53.1457
				41.8231	20.4566
				38.9621	29.7727
				39.5078	48.4601
				39.8055	45.6818
				30.2468	44.7668
				38.681	45.6487
				44.6179	56.9494
				33.0582	42.8374
				33.3724	45.6487
				33.6536	51.2715
				37.8541	43.8296
				39.2267	42.8374
				40.0866	48.2948
				27.1543	39.4196
				27.7166	42.7271
				34.7946	36.4429
				41.4427	54.4136
				36.7295	51.8779
				38.9621	32.1983
				43.8903	37.6005
				42.9311	35.175
				43.1957	35.8365
				43.1957	47.6884
				43.758	31.5919
				26.0463	36.4429
				31.3548	36.4429
				24.0618	35.175
				35.6215	38.2069
				27.9815	46.4756
				31.9337	47.1371
				33.3592	52.4843
				33.3393	37.0493
				27.7166	33.411
				32.2148	37.6005
				27.9812	35.8365
				34.7946	37.6005
				36.7295	38.2069
				37.2753	36.4429
				42.6665	38.7581
				42.3854	40.7426
				40.682	40.0811
				40.9631	42.7271
				40.9466	38.7581
				37.0107	54.4136
				37.3083	42.0656
				24.9217	34.5686
				40.9631	41.349
				44.0391	47.6884
				40.682	47.6884
				41.5254	43.3335
				38.681	43.3335
				32.2148	47.6884
				42.3854	33.411
				36.713	55.6264
				29.9657	35.175
				33.0582	42.0656
				27.7166	32.8597
				33.0582	35.8365
				40.0205	36.9941
				27.9812	40.7426
				39.2267	32.8597
				31.3548	34.5686
				42.9311	40.7426
				43.4768	42.7271
				44.3368	51.8779
				42.6665	35.175
				27.4354	56.343
				39.8055	56.343
				23.483	47.6884
				43.4768	40.0811
				16.6365	43.9399
				43.1957	48.2948
				42.6665	36.9941
				40.9631	36.3877
				44.3368	46.5307
				44.3368	37.6005
				28.2623	45.2629
				40.9631	45.2629
				42.3854	33.411
				15.2142	37.6005
				18.5548	41.349
				37.2753	50.0036
				36.2499	44.6014
				40.9631	48.2948
				33.9347	55.6815
				34.2158	42.7271
				36.2003	43.9399
				31.6525	53.0906
				32.4959	47.1371
				37.2753	53.0906
				35.0592	33.411
				38.1187	33.411
				38.681	33.411
				38.9621	36.4429
				38.9621	42.7271
				26.6086	51.8779
				26.6086	51.8779
				36.9776	55.5161
				41.5254	68.4705
				27.9812	50.2241
				34.497	78.6686
				44.3368	63.1785
				25.7817	64.7771
				37.2753	92.2294
				37.2753	39.4748
				40.682	50.2241
				40.6985	55.5161
				41.2277	61.4145
				31.3548	53.697
				40.9135	41.9002
				35.3404	92.2294
				35.3404	32.3085
				35.3404	57.2801
				30.528	66.7065
				35.6215	40.6875
				37.0107	46.2
				39.2267	40.6875
				40.0866	24.15
				28.8411	29.6625
				33.6536	29.6625
				34.7946	46.2
				36.2003	46.2
				22.2923	46.2
				35.0592	62.7375
				36.7295	29.6625
				38.9621	40.6875
				39.8055	40.6875
				40.4008	29.6625
				44.3368	46.2
				34.497	51.7125
				44.6179	35.175
				26.0463	29.6625
				37.5564	46.2
				40.682	51.7125
				40.9631	46.2
				44.0391	35.175
				44.3368	46.2
				26.0463	40.6875
				42.0877	40.6875
				42.0877	51.7125
				35.0592	24.15
				38.1187	57.225
				38.1187	18.6375
				44.3368	46.2
				38.1187	46.2
				39.5078	40.6875
				24.3429	40.6875
				33.9347	46.2
				30.2468	46.2
				43.4768	24.15
				29.7011	46.2
				37.2753	46.2
				41.8231	46.2
				39.5078	46.2
				42.0877	46.2
				35.3404	46.2
				40.9631	35.175
				27.4354	35.175
				28.8411	40.6875
				41.5254	46.2
				37.0107	46.2
				34.7946	51.7125
				37.8541	51.7125
				41.2277	35.175
				33.6536	40.6875
				27.7166	46.2
				38.3998	57.225
				40.682	57.225
				33.3724	40.6875
				38.9621	40.6875
				38.9621	46.2
				33.9347	51.7125
				27.9812	51.7125
				23.2019	62.7375
				34.7946	29.6625
				34.497	29.6625
				31.6525	35.175
				26.8732	40.6875
				38.9621	46.2
				40.9631	46.2
				31.6525	46.2
				37.0107	46.2
				29.7011	51.7125
				33.3724
				39.5078
				32.7771
				18.3398
				23.483
				29.9657
				37.5564
				38.1187
				29.1057
				30.8256
				35.9027
				26.0463
				20.5724
				20.5724
				30.528
				27.5347
				29.7011
				32.2148
				33.9347
				43.758
				26.0628
				38.681
				24.6241
				32.4959
				44.6179
				29.7011
				37.8541
				40.0866
				26.6086
				31.3548
				37.8541
				42.0877
				38.3998
				38.3998
				27.1543
				34.7946
				29.7011
				35.3404
				41.5254
				37.5564
				38.9621
				40.4008
				36.7295
				37.0107
				35.0592
				39.5078
				31.6525
				42.6665
				42.0877
				34.7946
				38.3998
				24.6241
				25.2029
				29.9657
				27.7166
				33.0582
				38.1187
				38.9621
				39.2267
				36.7295
				40.9135
				19.4313
				34.497
				35.9027
				36.7295
				37.8541
				31.3548
				39.8055
				33.3724
				40.4008
				29.9657
				27.9812
				33.9347
				31.9337
				35.3404
				29.1057
				36.7295
				40.0866
				37.2753
				40.9135
				35.4561
				32.2148
				35.0592
				25.7817
				28.8411
				30.4949
				43.4768
				39.8055
				36.7295
				38.9621
				25.5006
				41.2277
				43.1957
				31.0902
				41.8231
				26.8897
				40.4008
				39.8055
				37.5564
				27.9812
				32.7771
				37.9037
				32.4959
				34.7946
				40.9631
				41.5254
				42.0877
				34.497
				35.0592
				33.9347
				36.7295
				35.0592
				44.3368
				42.0877
				34.2158
				37.5564
				37.5564
				30.8256
				38.3932
				16.9507
				27.7166
				41.5254
				28.8411
				37.2753
				37.2753
				42.6665
				42.6665
				43.4768
				30.528
				34.2158
				43.758
				34.2158
				40.0866
				29.4034
				40.4008
				44.4195
				46.1228
				62.8257
				33.8851
				38.681
				40.7151
				47.5285
				55.7146
				40.9797
				59.849
				40.6985
				43.8572
				52.5725
				41.8396
				42.1208
				42.1208
				37.821
				40.6985
				47.8096
				50.621
				66.034
				35.5719
				48.9507
				38.1187
				55.9957
				71.4087
				39.2432
				33.0417
				23.4168
				42.4515
				50.0753
				50.0753
				53.3332
				55.1358
				36.6799
				44.1383
				44.1383
				48.6696
				69.143
				70.0195
				42.1373
				40.9797
				28.4938
				44.1383
				44.1383
				63.4541
				38.681
				32.1652
				50.9187
				38.3998
				36.1342
				46.1063
				42.7326
				44.1383
				48.6696
				43.5595
				50.9187
				54.2758
				70.5653
				33.8685
				35.5719
				60.3781
				33.8685
				45.2629
				31.5864
				36.1342
				40.1032
				45.8252
				45.8252
				53.1513
				42.7326
				46.6686
				63.4541
				42.1373
				43.8572
				40.4008
				46.6686
				35.8696
				33.5709
				34.4143
				38.1187
				38.681
				39.2432
				41.5585
				41.5585
				48.9011
				48.9011
				53.7135
				53.7135
				58.774
				59.3363
				4.94445
				14.3874
				34.712
				40.6985
				43.0138
				47.2606
				47.8096
				40.1032
				53.7135
				34.1331
				36.9776
				42.4515
				51.8613
				36.6799
				49.513
				61.5854
				36.6799
				41.8396
				45.544
				53.9781
				66.034
				67.1751
				46.9662
				49.7776
				50.0753
				57.6329
				19.1171
				32.744
				34.4143
				36.4484
				37.5399
				41.8396
				47.2474
				12.4029
				26.7905
				43.0634
				46.6686
				47.2474
				49.513
				51.1668
				34.712
				35.5719
				38.9786
				39.8055
				43.8572
				48.405
				38.9786
				38.9786
				38.1187
				40.7018
				41.2773
				42.1373
				43.8572
				45.2629
				6.96202
				22.5734
				35.2742
				48.6696
				48.6696
				54.8546
				38.1187
				52.837
				62.8257
				62.8257
				32.1652
				36.6799
				38.1187
				62.8257
				35.853
				35.2742
				43.0138
				44.7006
				44.9652
				45.544
				46.1063
				38.2841
				42.1373
				42.1373
				58.4763
				40.9797
				43.8572
				46.6686
				46.6686
				48.9507
				37.5399
				39.5244
				46.404
				55.9957
				35.2742
				35.8696
				30.4618
				39.5244
				40.6985
				41.5585
				44.1383
				45.544
				38.9786
				35.2742
				45.544
				41.8396
				38.1187
				38.9786
				40.4008
				27.6339
				36.9776
				36.9941
				39.2432
				42.1373
				55.7146
				22.0112
				34.4143
				38.9786
				40.9797
				47.5285
				54.557
				34.9931
				46.404
				52.3079
				57.6329
				39.8055
				40.9797
				46.404
				60.4608
				43.5595
				54.8546
				39.5244
				47.5285
				48.9507
				52.5725
				29.9161
				36.4153
				44.9652
				17.9925
				31.5864
				37.5399
				39.8055
				42.7326
				23.7145
				35.8696
				14.0897
				18.2902
				30.4453
				41.5585
				48.9507
				49.7776
				41.8396
				42.4515
				43.0138
				43.5595
				45.8252
				33.5709
				40.252
				13.5109
				40.9797
				43.8572
				46.6686
				42.7326
				37.5399
				39.2432
				39.5244
				40.6985
				42.7326
				44.9652
				51.4479
				58.4763
				39.5244
				40.9797
				49.2319
				54.557
				38.3998
				49.7776
				56.2603
				47.7766
				55.1358
				58.774
				41.8396

## Sheet: Figure2Aiii
Figure 2Aiii
					Fdot=0.5pN/sec	Fdot=1.5pN/sec	Fdot=5pN/sec
			Most Probable Rupture Force	G1	26.2315	33.6084	38.1471
				G2	25.934	33.3086	37.6381
				G3	26.2423	33.8968	36.7965
				Ave	26.1359	33.6046	37.5272
				STD	0.174928	0.294127	0.682093

## Sheet: Figure 2Bii
Figure 2Aii
			Fdot=0.5pN/sec	Fdot=1.5pN/sec	Fdot=5pN/sec
		Rupture F (pN)	19.7534	19.7534	51.8552
			25.2494	25.2494	45.3419
			29.1413	29.1413	22.314
			38.3839	38.3839	43.154
			40.6394	40.6394	44.2479
			28.1562	28.1562	46.9282
			39.4552	39.4552	43.701
			26.4337	26.4337	53.5466
			36.1231	36.1231	74.9336
			36.7744	36.7744	58.9618
			44.9458	44.9458	68.8074
			50.2212	50.2212	49.1161
			22.7894	22.7894	50.2647
			43.3309	43.3309	31.6674
			52.159	52.159	43.0446
			58.301	58.301	47.5298
			48.7139	48.7139	55.1876
			49.9036	49.9036	70.0108
			55.0712	55.0712	108.245
			52.482	52.482	38.2311
			55.3888	55.3888	52.9997
			45.6994	45.6994	34.3476
			47.3359	47.3359	50.8117
			57.1114	57.1114	48.0221
			34.5028	34.5028	65.9631
			39.2452	39.2452	41.9506
			27.1873	27.1873	97.0864
			34.7343	34.7343	61.0403
			24.2751	24.2751	27.8385
			35.4717	35.4717	45.2325
			45.0481	45.0481	39.161
			63.3611	63.3611	60.4933
			14.6781	14.6781	33.6912
			43.1212	43.1212	46.3812
			13.699	13.699	42.607
			19.2727	19.2727	43.154
			14.2405	14.2405	30.0264
			31.5251	31.5251	40.9114
			40.7254	40.7254	50.2647
			34.1507	34.1507	37.1372
			19.0539	19.0539	54.1483
			19.497	19.497	55.6799
			24.7426	24.7426	57.3755
			29.8897	29.8897	48.0221
			19.8088	19.8088	106.659
			43.1212	43.1212	25.5832
			18.2936	18.2936	31.5368
			19.6064	19.6064	42.1208
			17.7412	17.7412	58.7134
			28.462	28.462	35.4506
			53.306	53.306	45.0424
			44.2151	44.2151	37.38
			62.4734	62.4734	32.4739
			26.7226	26.7226	34.5135
			42.3609	42.3609	30.5445
			42.4648	42.4648	48.0191
			20.9192	20.9192	63.0682
			29.3372	29.3372	39.0337
			44.33	44.33	30.2689
			38.4171	38.4171	48.5704
			44.8879	44.8879	50.5549
			66.4281	66.4281	39.0337
			67.9651	67.9651	39.0337
			49.3622	49.3622	45.8693
			62.7031	62.7031	52.5394
			18.6164	18.6164	59.2095
			22.5601	22.5601	65.8245
			17.96	17.96	42.8925
			27.9151	27.9151	55.4059
			25.2895	25.2895	52.5394
			20.2628	20.2628	38.0966
			29.6709	29.6709	43.8847
			11.1774	11.1774	35.175
			32.0776	32.0776	47.1923
			47.9346	47.9346	42.8925
			34.3694	34.3694	57.3904
			40.9332	40.9332	39.0337
			29.556	29.556	59.2095
			40.9332	40.9332	43.8847
			35.1352	35.1352	33.1905
			35.2501	35.2501	49.5626
			44.2151	44.2151	58.2724
			28.8996	28.8996	53.5316
			36.3386	36.3386	59.2095
			39.2923	39.2923	47.5781
			53.4099	53.4099	26.9062
			48.8098	48.8098	47.5781
			35.0258	35.0258	52.5394
			21.4607	21.4607	54.4688
			40.2823	40.2823	52.5394
			47.2673	47.2673	44.877
			50.7953	50.7953	41.0183
			46.6218	46.6218	43.8847
			48.9301	48.9301	28.0087
			59.9737	59.9737	33.1354
			60.7395	60.7395	26.4101
			49.592	49.592	51.7125
			8.66675	8.66675	35.0647
			36.0159	36.0159	36.0019
			30.103	30.103	48.7964
			20.2628	20.2628	64.4464
			22.5546	22.5546	67.8641
			46.8461	46.8461	42.0656
			21.3567	21.3567	72.1639
			39.6512	39.6512	67.3129
			27.5236	27.5236
			15.6608	15.6608
			37.584	37.584
			28.6537	28.6537
			31.4155	31.4155
			37.1154	37.1154
			44.4691	44.4691
			49.072	49.072
			49.9154	49.9154
			35.412	35.412
			36.735	36.735
			12.3698	12.3698
			35.5995	35.5995
			35.4341	35.4341
			31.3218	31.3218
			33.8355	33.8355
			38.6644	38.6644
			41.2994	41.2994
			39.6953	39.6953
			42.468	42.468
			55.3563	55.3563
			36.7681	36.7681
			45.8803	45.8803
			46.9166	46.9166
			22.9979	22.9979
			58.0519	58.0519
			43.9454	43.9454
			48.5979	48.5979
			24.4642	24.4642
			25.2911	25.2911
			33.5543	33.5543
			36.5917	36.5917
			42.9311	42.9311
			43.0248	43.0248
			51.8062	51.8062
			22.171	22.171
			21.7135	21.7135
			31.8234	31.8234
			34.2158	34.2158
			17.2098	17.2098
			32.5512	32.5512
			40.4339	40.4339
			31.4486	31.4486
			38.6865	38.6865
			50.9077	50.9077
			26.3054	26.3054
			23.268	23.268
			27.1323	27.1323
			31.3548	31.3548
			36.3106	36.3106
			50.4446	50.4446
			44.6841	44.6841
			28.5104	28.5104
			35.8641	35.8641
			49.7004	49.7004
			31.0792	31.0792
			32.7495	32.7495
			39.4141	39.4141
			46.5307	46.5307
			32.1872	32.1872
			33.3724	33.3724
			36.9555	36.9555
			48.6366	48.6366
			61.5358	61.5358
			45.9905	45.9905
			62.5611	62.5611
			68.0626	68.0626
			55.6429	55.6429
			46.2662	46.2662
			53.1347	53.1347
			70.1463	70.1463
			34.4804	34.4804
			42.0381	42.0381
			49.4524	49.4524

## Sheet: Figure 2Biii
Figure 2Biii
					Fdot=0.5pN/sec	Fdot=1.5pN/sec	Fdot=5pN/sec
			Most Probable Rupture Force	G1	36.9623	46.1412	46.2678
				G2	39.3155	42.5383	48.2994
				G3	39.8493	40.807	48.85
				Ave	38.709	43.1622	47.8057
				STD	1.5361	2.72131	1.36007

## Sheet: Figure 3Bi
Figure 3Bi
			Low GC	Mid GC	High GC
		Rupture F (pN)	6.31022	8.13215	9.15548
			4.77986	9.60539	12.7256
			8.36614	9.64432	13.1686
			3.13272	9.8902	6.59213
			9.61257	9.93118	13.9217
			9.69312	9.11362	11.4248
			6.39077	9.60539	14.0848
			6.71295	9.93118	14.1271
			9.25213	9.93118	14.8098
			9.89448	3.49728	14.0446
			9.93677	10.9967	14.8077
			8.96821	9.15256	15.7763
			5.70815	10.1771	8.36412
			10.2167	9.15256	12.9552
			9.33067	9.23657	11.747
			9.2129	10.1771	15.8146
			18.7967	13.1297	9.29039
			8.16276	13.1297	12.5525
			8.65811	11.5704	12.635
			9.30247	12.3101	24.5557
			15.7461	12.8039	12.5927
			7.58284	14.3161	20.8889
			8.89572	13.3366	7.03513
			9.95086	12.431	7.35731
			10.2871	8.21206	6.43104
			7.15796	11.2036	10.0576
			10.1442	7.39245	10.6617
			5.67996	9.23452	18.3195
			9.06084	8.33295	13.5613
			10.0898	8.58088	15.4964
			6.23773	5.30246	13.5271
			7.82044	6.12616	13.7204
			8.6863	10.8368	14.0828
			6.65455	12.1031	7.17407
			7.16199	7.46827	9.8522
			7.16803	8.1301	13.2572
			12.8666	9.0706	11.9665
			8.30573	14.3591	12.9129
			6.49145	14.523	6.46326
			9.54814	10.9209	11.298
			10.5207	11.4475	13.5251
			2.88705	5.34344	10.6033
			6.87807	10.0562	7.16803
			8.93197	7.18755	7.85266
			10.0193	8.00716	14.1271
			6.10483	8.16903	10.5388
			9.06889	11.4475	11.9665
			24.4148	7.14452	14.3043
			11.1449	7.51539	15.0292
			19.6364	8.544	10.4523
			8.21914	9.64842	10.4523
			10.1663	10.384	7.43181
			16.0804	12.808	10.2308
			9.22394	14.562	9.99718
			10.4019	14.808	11.747
			23.2972	8.7448	12.9794
			7.54458	9.4845	9.95489
			12.0793	10.7098	13.2089
			8.37218	11.1196	12.2826
			8.94808	8.21206	10.269
			9.03677	9.6894	7.21837
			10.7301	11.2856	11.1248
			10.8671	12.4761	12.1087
			8.41446	6.33311	13.8553
			9.08702	11.7773	8.43661
			8.46682	9.03166	13.954
			9.46961	10.507	11.9705
			10.7301	11.7384	9.14138
			10.8671	11.9822	10.8932
			8.41446	12.2691	12.9149
			9.08702	12.558	12.9149
			8.46682	3.86815	9.21589
			9.46961	9.35951	9.21589
			9.4092	10.425	12.3833
			9.08702	12.3941	13.7929
			9.08702	10.507	21.5453
			9.51391	10.5889	22.4011
			9.65083	11.4925	16.2857
			10.5751	11.4925	16.4005
			7.26066	16.4102	16.6321
			9.21992	9.8902	14.3849
			9.40517	11.0028	16.1126
			10.5167	8.58088	13.66
			9.31254	11.0889	5.20071
			9.50182	12.1052	13.66
			10.569	14.4452	14.3728
			9.01142	16.2012	15.1138
			11.1969	11.2446	16.3904
			9.08192	11.9003	8.66415
			8.53605	16.4921	7.30898
			10.4254	12.8018	8.54535
			7.08173	11.8224	13.2874
			8.77977	8.7448	7.75601
			5.66569	10.5869	9.17159
			6.74132	11.2835	11.3463
			10.1575	10.9147	3.37435
			8.34872	16.2421	7.15393
			9.56132	9.15461	12.0954
			6.07862	9.15461	6.24176
			8.89862	9.23657	9.32865
			8.73143	9.23657	10.9818
			9.76275	11.1626	11.594
			5.00098	8.82676	9.57431
			8.18355	10.425	12.627
			7.84716	10.7528	13.1868
			8.44138	8.05224	13.1868
			6.66075	9.44147	10.0475
			7.58732	6.7757	12.9713
			8.19765	13.6645	13.6338
			6.49759	14.646	13.9681
			7.81292	16.82	5.38194
			6.12092	12.9678	6.79148
			8.76769	13.3776	9.4535
			6.66075	14.3611	12.5283
			8.76769	13.9513	14.1875
			6.43918	12.7588	9.82199
			6.66075	13.4227	11.2174
			7.06159	13.7034	12.1679
			7.36978	4.43983	14.9829
			8.59849	6.12207	11.8618
			9.28939	7.51539	13.1243
			2.82958	5.8393	6.93243
			7.0636	5.42335	12.7277
			7.7686	6.32492	12.782
			7.39999	6.61998	16.4327
			9.47672	6.32492	16.7771
			10.508	6.94167	5.69405
			12.6633	7.64448	10.1603
			14.4601	7.80021	10.4645
			9.91382	5.87618	11.2174
			13.0078	6.53187	13.219
			9.75066	10.1361	13.2653
			11.6965	10.3	5.0074
				9.19354	17.5161
				9.23861
				10.382
				10.5459
				10.7508
				5.0156
				7.10354
				10.382
				12.9227
				10.8655
				14.4472
				9.93323
				9.97216
				10.3021
				13.6604
				12.431
				13.2938
				15.1787
				16.5311

## Sheet: Figure 3Bii
Figure 3Bii
					Low GC	Mid GC	High GC
			Most Probable Rupture Force	G1	9.17299	10.9093	11.7127
				G2	8.06983	10.1441	12.0479
				G3	7.96035	9.65538	11.4871
				Ave	8.40106	10.2363	11.7492
				STD	0.670754	0.631996	0.282198

## Sheet: Figure 3Ci 
Figure 3Bi
			Fdot=0.2pN/sec	Fdot=0.6pN/sec	Fdot=1.9pN/sec				Fdot=0.2pN/sec	Fdot=0.6pN/sec	Fdot=1.9pN/sec
		Rupture F (pN)	7.90377	8.67503	4.98081
			3.11765	8.91675	6.46499		Most Probable Rupture Force	G1	6.53962	7.93076	8.04864
			5.05186	8.19765	4.98081			G2	6.3558	7.61624	7.99504
			7.48022	8.91675	6.46499			G3	6.65453	7.20171	7.7103
			7.65972	11.6965	7.45445			Ave	6.51665	7.5829	7.918
			8.20428	14.6031	7.5534			STD	0.150686	0.365671	0.181852
			8.67221	6.38479	8.85948
			9.57981	9.91382	9.94788
			9.79159	9.41226	5.47554
			4.24107	7.10993	6.66289
			4.58394	9.28536	7.25656
			3.41616	9.91382	7.15761
			5.2354	10.2522	8.04812
			6.0946	7.71422	8.16686
			4.87639	9.1645	6.86078
			5.41289	8.4454	8.04812
			7.8957	8.80193	10.4426
			4.28746	11.8294	6.06921
			4.58394	8.20369	6.86078
			2.86957	8.07075	6.95972
			7.07078	9.15242	6.2671
			7.43181	14.3614	7.5534
			7.67585	14.9536	9.05737
			4.17451	9.0376	10.3437
			5.37659	8.79589	9.3542
			7.41971	9.15242	5.47554
			6.15309	6.86218	10.1458
			6.64925	7.47855	6.46499
			7.64762	9.17115	6.66289
			8.02478	12.1738	6.66289
			8.34547	4.39669	9.05737
			8.22244	5.42398	8.85948
			3.02689	7.84716	8.0877
			8.16596	5.66569	8.36475
			8.26882	5.54483	5.08173
			2.38753	6.20955	6.66289
			4.03938	7.35769	7.75129
			6.56252	7.49063	7.85023
			7.44996	7.84716	7.05867
			5.13657	8.86236	9.03758
			6.03813	5.78655	8.24601
			6.46168	5.90741	9.43336
			5.18296	6.33041	10.6207
			5.34633	8.39706	9.53231
			5.76383	5.61131	7.5534
			6.2499	5.96179	8.24601
			6.80657	7.49063	8.04812
			6.34067	8.45145	9.53231
			2.91596	9.53916	6.56394
			4.03736	6.39083	7.25656
			5.12044	6.63859	7.3555
			5.59844	7.96198	8.04812
			5.89291	5.42398	11.907
			5.94132	5.66569	6.2671
			6.12889	7.11598	7.25656
			6.17528	10.8565	8.24601
			6.17528	10.9834	8.34496
			6.52824	4.81969	8.24601
			6.57866	6.75341	9.92809
			7.38744	7.84716	7.75129
			7.335	8.74755	8.34496
			6.14301	6.08869	8.93863
			6.83077	6.20955	8.24601
			7.24468	8.1493	9.7302
			6.36209	3.84679	11.2144
			6.48874	6.20955	8.24601
			2.67934	6.93469	8.04812
			8.06791	7.84716	6.06921
			8.19654	7.96198	8.24601
			8.76845	8.69316	10.5218
			9.15038	5.96179	11.7091
			5.04	7.7263	8.74074
			7.76712	8.02845	9.13652
			6.30272	8.86236	10.2249
			8.21633	10.5544	10.1458
			4.90561	6.93469	10.8384
			6.66289	7.54502	10.4426
			6.87265	7.90759	9.15631
			7.05075	9.29745	9.74999
			10.1181	10.2099	9.94788
			10.2526	8.32455	5.47554
			7.86408	4.45108	11.0165
			4.5969	5.53879	12.9523
			8.46567	6.38479	4.98081
			8.46567	6.62651	6.46499
			8.66554	7.0495	4.98081
			4.68002	7.83508	6.46499
			11.3133	8.3185	7.45445
			9.11806	8.62065	7.5534
			7.1671	3.90118	8.85948
			5.77043	7.35769	9.94788
			6.07459	8.62065	5.47554
			7.42416	11.2735	6.66289
			7.42416	6.74736	7.25656
			8.15938	6.80779	7.15761
			5.77043	8.3185	8.04812
			6.27602	10.8021	8.16686
			3.63328	5.17622	6.86078
			3.95556	7.83508	8.04812
			5.75029	8.68107	10.4426
			4.05628	6.86218	6.06921
			5.77043	10.8021	6.86078
			9.25515	6.51169	6.95972
			6.96893	7.65379	6.2671
			7.38589	9.76879	7.5534
			1.45987	5.47836	9.05737
			7.6417	7.3033	10.3437
			5.77245	12.2524	9.3542
			6.94073	7.7686	5.47554
			7.44229	10.5544	10.1458
			3.95556	7.65983	6.46499
			3.99786	8.92883	6.66289
			8.14528	6.99512	6.66289
			5.75029	13.4066	9.05737
			6.92261	7.65379	8.85948
			7.42416	8.7415	8.0877
			7.42416	6.80779	8.36475
			5.45016	6.62651	5.08173
			7.70415	7.59336	6.66289
			7.82903	10.077	7.75129
			8.83013	7.90155	7.85023
			5.59116	8.07679	7.05867
			5.77043	8.7415	7.85023
			7.82903	5.97388	8.83969
			3.95556	6.32436	6.56394
			5.59116	8.01636	9.13652
			6.17531	8.38498	10.5218
			8.12513	8.7415	12.1049
			8.38699	5.47836	8.74074
			7.30129	7.8955	5.37659
			7.34158	8.07679	6.36605
			7.37985	11.7085	7.15761
			8.12715	12.8144	7.75129
			8.57029	8.92883	8.34496
			4.88415	9.41226	6.06921
			7.18446	10.0105	9.53231
			7.543	11.8898	12.9954
			7.70415	4.45108	8.24601
			7.70415	8.62065	9.43336
			8.73143	8.7415	13.787
			8.22786	8.92883	8.24601
			9.63786	9.59355	9.53231
			2.24342	6.26393	6.36605
			4.78142	4.88012	7.05867
			6.07459	8.19765	8.54285
			6.94275	11.0378	9.03758
			7.52286	12.8627	9.33442
			7.96399	13.461	6.56394
			8.30843	6.20955	8.74074
			7.30129	7.35769	10.126
			7.60343	5.59318	8.74074
			6.37271	7.90155	12.7975
			8.68913	8.07679	9.03758
			8.12715	9.83526	8.83969
			8.57029	9.22493	9.63125
			6.39486	9.46665	7.5534
			6.83801	8.85027	10.8186
			7.16432	5.94971	12.2038
			7.39999	6.19746	5.97027
			7.5007	8.12513	7.5534
			7.84515	8.4877	7.85023
			7.88342	2.14875	9.92809
				7.94989	9.82914
				8.12513	10.2249
				9.09803	7.65234
				13.0803	9.43336
				6.73528	10.6207
				8.12513	7.65234
				8.4877	9.33442
				9.09803	11.5112
				9.57542	8.83969
				7.15828	11.2144
				8.6146	8.04812
				8.1916	10.5218
				8.6146
				8.97113
				7.65379
				5.65361
				6.02222
				6.02222
				6.80175
				6.93469
				7.58732
				10.1978
				5.35751
				6.74132
				6.80175
				4.39065
				6.07661
				7.83508
				6.44522
				6.49961
				6.68089
				7.10389
				8.07075
				9.28536
				10.5
				6.68089
				7.52689
				7.77465
				7.88946
				8.01032
				9.28536
				4.80761
				5.65361
				6.31832
				6.26393
				6.80175
				6.37875
				7.23079
				8.1916
				4.99494
				5.41189
				4.68917
				6.31832
				8.3185
				10.8021
				7.70818
				7.94989
				7.83508
				8.6146
				13.1467

## Sheet: Figure 3Cii
Figure 3Bi
			5mM Mg2+	20mM Mg2+					5mM Mg2+	20mM Mg2+
		Rupture F (pN)	7.90377	7.82511
			3.11765	8.5048			Most Probable Rupture Force	G1	6.53962	7.83579
			5.05186	9.5193				G2	6.3558	8.1412
			7.48022	5.35642				G3	6.65453	8.38925
			7.65972	7.38542				Ave	6.51665	8.12208
			8.20428	8.4443				STD	0.150686	0.277225
			8.67221	8.80129
			9.57981	10.4592
			9.79159	10.8484
			4.24107	2.73041
			4.58394	8.68229
			3.41616	10.2151
			5.2354	5.24347
			6.0946	6.83481
			4.87639	7.07683
			5.41289	9.31761
			7.8957	3.21043
			4.28746	6.64118
			4.58394	7.62745
			2.86957	7.79889
			7.07078	7.93604
			7.43181	12.8653
			7.67585	7.63552
			4.17451	7.78477
			5.37659	7.90578
			7.41971	6.98406
			6.15309	8.26882
			6.64925	7.23415
			7.64762	8.6117
			8.02478	8.2184
			8.34547	8.72868
			8.22244	10.3503
			3.02689	9.0776
			8.16596	9.05542
			8.26882	9.19862
			2.38753	6.83884
			4.03938	8.61371
			6.56252	9.42048
			7.44996	10.0861
			5.13657	8.83557
			6.03813	6.37495
			6.46168	8.79524
			5.18296	8.91625
			5.34633	9.14819
			5.76383	7.60526
			6.2499	8.12966
			6.80657	9.35997
			6.34067	9.48098
			2.91596	10.6911
			4.03736	6.47781
			5.12044	8.21033
			5.59844	8.63388
			5.89291	9.0776
			5.94132	9.42048
			6.12889	9.50115
			6.17528	9.64234
			6.17528	8.26076
			6.52824	9.43258
			6.57866	9.66049
			7.38744	10.2837
			7.335	11.9456
			6.14301
			6.83077
			7.24468
			6.36209
			6.48874
			2.67934
			8.06791
			8.19654
			8.76845
			9.15038
			5.04
			7.76712
			6.30272
			8.21633
			4.90561
			6.66289
			6.87265
			7.05075
			10.1181
			10.2526
			7.86408
			4.5969
			8.46567
			8.46567
			8.66554
			4.68002
			11.3133
			9.11806
			7.1671
			5.77043
			6.07459
			7.42416
			7.42416
			8.15938
			5.77043
			6.27602
			3.63328
			3.95556
			5.75029
			4.05628
			5.77043
			9.25515
			6.96893
			7.38589
			1.45987
			7.6417
			5.77245
			6.94073
			7.44229
			3.95556
			3.99786
			8.14528
			5.75029
			6.92261
			7.42416
			7.42416
			5.45016
			7.70415
			7.82903
			8.83013
			5.59116
			5.77043
			7.82903
			3.95556
			5.59116
			6.17531
			8.12513
			8.38699
			7.30129
			7.34158
			7.37985
			8.12715
			8.57029
			4.88415
			7.18446
			7.543
			7.70415
			7.70415
			8.73143
			8.22786
			9.63786
			2.24342
			4.78142
			6.07459
			6.94275
			7.52286
			7.96399
			8.30843
			7.30129
			7.60343
			6.37271
			8.68913
			8.12715
			8.57029
			6.39486
			6.83801
			7.16432
			7.39999
			7.5007
			7.84515
			7.88342

[truncated: 11 more sheets: Figure 4Bii, Figure 4C, Figure 4D, Figure 4Ei, Figure 4Eii, Figure 5B, Figure S1A, Figure S2, Figure S3, Figure S5, Figure S6]
